# Supplementary material for: A Transcription Regulatory Sequence in the 5′ Untranslated Region of SARS-CoV-2 Is Vital for Virus Replication with an Altered Evolutionary Pattern against Human Inhibitory MicroRNAs
Source: Cells. 2021 Feb 4;10(2):319. doi: 10.3390/cells10020319 (PMC7913991; doi:10.3390/cells10020319)
Supplement: Supplementary file 1 [file cells-10-00319-s001.zip]

Archive with 3 entries (2 files):
- Supplementary files/
- Supplementary files/Supplementary 1 Seed region of 9994 miRNAs families in targetscan.xlsx
- Supplementary files/Supplementary 2 Multivariate analysis.docx
