# Supplementary material for: A Transcription Regulatory Sequence in the 5′ Untranslated Region of SARS-CoV-2 Is Vital for Virus Replication with an Altered Evolutionary Pattern against Human Inhibitory MicroRNAs
Source: Cells. 2021 Feb 4;10(2):319. doi: 10.3390/cells10020319 (PMC7913991; doi:10.3390/cells10020319)
Supplement: Supplementary file 1 [file cells-10-00319-s001.zip › Supplementary files/Supplementary 1 Seed region of 9994 miRNAs families in targetscan.xlsx]

## Sheet: Sheet1
miR family	Seed+m8	Species ID	MiRBase ID	Mature sequence	Family Conservation?	MiRBase Accession
let-7	UAUACGA	9615	cfa-let-7d	CUAUACGACCUGCUGCCUUUCUUAG	-1	MIMAT0034396
let-7/98	GAGGUAG	8364	xtr-let-7a	UGAGGUAGUAGGUUGUAUAGUU	2	MIMAT0003667
let-7/98	GAGGUAG	8364	xtr-let-7b	UGAGGUAGUAGUUUGUGUAGUU	2	MIMAT0003550
let-7/98	GAGGUAG	8364	xtr-let-7c	UGAGGUAGUAGGUUGUAUGGUU	2	MIMAT0003644
let-7/98	GAGGUAG	8364	xtr-let-7e	UGAGGUAGUAGGUUGUUUAGUU	2	MIMAT0003666
let-7/98	GAGGUAG	8364	xtr-let-7f	UGAGGUAGUAGAUUGUAUAGUU	2	MIMAT0003645
let-7/98	GAGGUAG	8364	xtr-let-7g	UGAGGUAGUUGUUUGUACAGU	2	MIMAT0003646
let-7/98	GAGGUAG	8364	xtr-let-7i	UGAGGUAGUAGUUUGUGCUGU	2	MIMAT0003647
let-7/98	GAGGUAG	8364	xtr-miR-98	UGAGGUAGUAAGUUGUAUUGUU	2	MIMAT0003581
let-7/98	GAGGUAG	9598	ptr-let-7a	UGAGGUAGUAGGUUGUAUAGUU	2	MIMAT0007936
let-7/98	GAGGUAG	9598	ptr-let-7b	UGAGGUAGUAGGUUGUGUGGUU	2	MIMAT0007937
let-7/98	GAGGUAG	9598	ptr-let-7c	UGAGGUAGUAGGUUGUAUGGUU	2	MIMAT0007938
let-7/98	GAGGUAG	9598	ptr-let-7d	AGAGGUAGUAGGUUGCAUAGUU	2	MIMAT0007939
let-7/98	GAGGUAG	9598	ptr-let-7e	UGAGGUAGGAGGUUGUAUAGUU	2	MIMAT0007940
let-7/98	GAGGUAG	9598	ptr-let-7f	UGAGGUAGUAGAUUGUAUAGUU	2	MIMAT0007941
let-7/98	GAGGUAG	9598	ptr-let-7g	UGAGGUAGUAGUUUGUACAGUU	2	MIMAT0007942
let-7/98	GAGGUAG	9598	ptr-let-7i	UGAGGUAGUAGUUUGUGCUGUU	2	MIMAT0007943
let-7/98	GAGGUAG	9598	ptr-miR-98	UGAGGUAGUAAGUUGUAUUGUU	2	MIMAT0002405
let-7/98	GAGGUAG	9615	cfa-let-7a	UGAGGUAGUAGGUUGUAUAGUU	2	MIMAT0006594
let-7/98	GAGGUAG	9615	cfa-let-7b	UGAGGUAGUAGGUUGUGUGGUU	2	MIMAT0009836
let-7/98	GAGGUAG	9615	cfa-let-7c	UGAGGUAGUAGGUUGUAUGGUU	2	MIMAT0006669
let-7/98	GAGGUAG	9615	cfa-let-7e	UGAGGUAGGAGGUUGUAUAGUU	2	MIMAT0006608
let-7/98	GAGGUAG	9615	cfa-let-7f	UGAGGUAGUAGAUUGUAUAGUU	2	MIMAT0006610
let-7/98	GAGGUAG	9615	cfa-let-7g	UGAGGUAGUAGUUUGUACAGUU	2	MIMAT0006637
let-7/98	GAGGUAG	9615	cfa-let-7j	UGAGGUAGUAGAGUGCAGUAGUU	2	MIMAT0006763
let-7/98	GAGGUAG	9615	cfa-miR-98	UGAGGUAGUAAGUUGUAUUGUU	2	MIMAT0006756
let-7-3p	UAUACAA	9913	bta-let-7a-3p	CUAUACAAUCUACUGUCUUUC	-1	MIMAT0004330
let-7-3p/miR-3596d/98-3p	UAUACAA	10116	rno-let-7a-1-3p	CUAUACAAUCUACUGUCUUUCC	-1	MIMAT0017085
let-7-3p/miR-3596d/98-3p	UAUACAA	10116	rno-let-7b-3p	CUAUACAACCUACUGCCUUCCC	-1	MIMAT0004705
let-7-3p/miR-3596d/98-3p	UAUACAA	10116	rno-let-7c-2-3p	CUAUACAAUCUACUGUCUUUCC	-1	MIMAT0017088
let-7-3p/miR-3596d/98-3p	UAUACAA	10116	rno-let-7f-1-3p	CUAUACAAUCUAUUGCCUUCC	-1	MIMAT0017089
let-7-3p/miR-3596d/98-3p	UAUACAA	10116	rno-miR-3596d	CUAUACAAUCUACUACCUCA	-1	MIMAT0017823
let-7-3p/miR-3596d/98-3p	UAUACAA	10116	rno-miR-98-3p	CUAUACAACUUACUACUUUCC	-1	MIMAT0017111
let-7-3p/miR-98-3p	UAUACAA	10090	mmu-let-7a-1-3p	CUAUACAAUCUACUGUCUUUCC	-1	MIMAT0004620
let-7-3p/miR-98-3p	UAUACAA	10090	mmu-let-7b-3p	CUAUACAACCUACUGCCUUCCC	-1	MIMAT0004621
let-7-3p/miR-98-3p	UAUACAA	10090	mmu-let-7c-2-3p	CUAUACAAUCUACUGUCUUUCC	-1	MIMAT0005439
let-7-3p/miR-98-3p	UAUACAA	10090	mmu-let-7f-1-3p	CUAUACAAUCUAUUGCCUUCCC	-1	MIMAT0004623
let-7-3p/miR-98-3p	UAUACAA	10090	mmu-miR-98-3p	CUAUACAACUUACUACUUUCCU	-1	MIMAT0017023
let-7-5p	GAGGUAG	9031	gga-let-7a-5p	UGAGGUAGUAGGUUGUAUAGUU	2	MIMAT0001101
let-7-5p	GAGGUAG	9031	gga-let-7b	UGAGGUAGUAGGUUGUGUGGUU	2	MIMAT0001102
let-7-5p	GAGGUAG	9031	gga-let-7c-5p	UGAGGUAGUAGGUUGUAUGGUU	2	MIMAT0001104
let-7-5p	GAGGUAG	9031	gga-let-7d	AGAGGUAGUGGGUUGCAUAGU	2	MIMAT0001161
let-7-5p	GAGGUAG	9031	gga-let-7f-5p	UGAGGUAGUAGAUUGUAUAGUU	2	MIMAT0001162
let-7-5p	GAGGUAG	9031	gga-let-7g-5p	UGAGGUAGUAGUUUGUACAGU	2	MIMAT0001160
let-7-5p	GAGGUAG	9031	gga-let-7i	UGAGGUAGUAGUUUGUGCUGU	2	MIMAT0001098
let-7-5p	GAGGUAG	9031	gga-let-7j-5p	UGAGGUAGUAGGUUGUAUAGUU	2	MIMAT0001181
let-7-5p	GAGGUAG	9031	gga-let-7k-5p	UGAGGUAGUAGAUUGAAUAGUU	2	MIMAT0001182
let-7-5p	GAGGUAG	13616	mdo-let-7a-5p	UGAGGUAGUAGGUUGUAUAGUU	2	MIMAT0004141
let-7-5p	GAGGUAG	13616	mdo-let-7b	UGAGGUAGUAGGUUGUGUGGUU	2	MIMAT0004162
let-7-5p	GAGGUAG	13616	mdo-let-7d	AGAGGUAGUAGGUUGCAUAGU	2	MIMAT0004172
let-7-5p	GAGGUAG	13616	mdo-let-7f-5p	UGAGGUAGUAGAUUGUAUAGUU	2	MIMAT0004161
let-7-5p	GAGGUAG	13616	mdo-let-7g-5p	UGAGGUAGUAGUUUGUACAGU	2	MIMAT0004142
let-7-5p	GAGGUAG	13616	mdo-let-7i-5p	UGAGGUAGUAGUUUGUGCUGU	2	MIMAT0004143
let-7-5p/98-5p	GAGGUAG	9606	hsa-let-7a-5p	UGAGGUAGUAGGUUGUAUAGUU	2	MIMAT0000062
let-7-5p/98-5p	GAGGUAG	9606	hsa-let-7b-5p	UGAGGUAGUAGGUUGUGUGGUU	2	MIMAT0000063
let-7-5p/98-5p	GAGGUAG	9606	hsa-let-7c-5p	UGAGGUAGUAGGUUGUAUGGUU	2	MIMAT0000064
let-7-5p/98-5p	GAGGUAG	9606	hsa-let-7d-5p	AGAGGUAGUAGGUUGCAUAGUU	2	MIMAT0000065
let-7-5p/98-5p	GAGGUAG	9606	hsa-let-7e-5p	UGAGGUAGGAGGUUGUAUAGUU	2	MIMAT0000066
let-7-5p/98-5p	GAGGUAG	9606	hsa-let-7f-5p	UGAGGUAGUAGAUUGUAUAGUU	2	MIMAT0000067
let-7-5p/98-5p	GAGGUAG	9606	hsa-let-7g-5p	UGAGGUAGUAGUUUGUACAGUU	2	MIMAT0000414
let-7-5p/98-5p	GAGGUAG	9606	hsa-let-7i-5p	UGAGGUAGUAGUUUGUGCUGUU	2	MIMAT0000415
let-7-5p/98-5p	GAGGUAG	9606	hsa-miR-4458	AGAGGUAGGUGUGGAAGAA	2	MIMAT0018980
let-7-5p/98-5p	GAGGUAG	9606	hsa-miR-4500	UGAGGUAGUAGUUUCUU	2	MIMAT0019036
let-7-5p/98-5p	GAGGUAG	9606	hsa-miR-98-5p	UGAGGUAGUAAGUUGUAUUGUU	2	MIMAT0000096
let-7-5p/miR-98	GAGGUAG	9913	bta-let-7a-5p	UGAGGUAGUAGGUUGUAUAGUU	2	MIMAT0003844
let-7-5p/miR-98	GAGGUAG	9913	bta-let-7b	UGAGGUAGUAGGUUGUGUGGUU	2	MIMAT0004331
let-7-5p/miR-98	GAGGUAG	9913	bta-let-7c	UGAGGUAGUAGGUUGUAUGGUU	2	MIMAT0004332
let-7-5p/miR-98	GAGGUAG	9913	bta-let-7d	AGAGGUAGUAGGUUGCAUAGUU	2	MIMAT0003810
let-7-5p/miR-98	GAGGUAG	9913	bta-let-7e	UGAGGUAGGAGGUUGUAUAGU	2	MIMAT0004333
let-7-5p/miR-98	GAGGUAG	9913	bta-let-7f	UGAGGUAGUAGAUUGUAUAGUU	2	MIMAT0003519
let-7-5p/miR-98	GAGGUAG	9913	bta-let-7g	UGAGGUAGUAGUUUGUACAGUU	2	MIMAT0003838
let-7-5p/miR-98	GAGGUAG	9913	bta-let-7i	UGAGGUAGUAGUUUGUGCUGUU	2	MIMAT0003851
let-7-5p/miR-98	GAGGUAG	9913	bta-miR-98	UGAGGUAGUAAGUUGUAUUGUU	2	MIMAT0003809
let-7-5p/miR-98/6134	GAGGUAG	9544	mml-let-7a-5p	UGAGGUAGUAGGUUGUAUAGUU	2	MIMAT0006151
let-7-5p/miR-98/6134	GAGGUAG	9544	mml-let-7b-5p	UGAGGUAGUAGGUUGUGUGGUU	2	MIMAT0006152
let-7-5p/miR-98/6134	GAGGUAG	9544	mml-let-7c-5p	UGAGGUAGUAGGUUGUAUGGUU	2	MIMAT0006153
let-7-5p/miR-98/6134	GAGGUAG	9544	mml-let-7d	AGAGGUAGUAGGUUGCAUAGUU	2	MIMAT0006154
let-7-5p/miR-98/6134	GAGGUAG	9544	mml-let-7e-5p	UGAGGUAGGAGGUUGUAUAGUU	2	MIMAT0006155
let-7-5p/miR-98/6134	GAGGUAG	9544	mml-let-7f-5p	UGAGGUAGUAGAUUGUAUAGUU	2	MIMAT0006156
let-7-5p/miR-98/6134	GAGGUAG	9544	mml-let-7g-5p	UGAGGUAGUAGUUUGUACAGUU	2	MIMAT0006157
let-7-5p/miR-98/6134	GAGGUAG	9544	mml-let-7i-5p	UGAGGUAGUAGUUUGUGCUGUU	2	MIMAT0006158
let-7-5p/miR-98/6134	GAGGUAG	9544	mml-miR-6134	UGAGGUAGUAGGAUGUAGA	2	MIMAT0024628
let-7-5p/miR-98/6134	GAGGUAG	9544	mml-miR-98	UGAGGUAGUAAGUUGUAUUGUU	2	MIMAT0002404
let-7-5p/miR-98-5p	GAGGUAG	10090	mmu-let-7a-5p	UGAGGUAGUAGGUUGUAUAGUU	2	MIMAT0000521
let-7-5p/miR-98-5p	GAGGUAG	10090	mmu-let-7b-5p	UGAGGUAGUAGGUUGUGUGGUU	2	MIMAT0000522
let-7-5p/miR-98-5p	GAGGUAG	10090	mmu-let-7c-5p	UGAGGUAGUAGGUUGUAUGGUU	2	MIMAT0000523
let-7-5p/miR-98-5p	GAGGUAG	10090	mmu-let-7d-5p	AGAGGUAGUAGGUUGCAUAGUU	2	MIMAT0000383
let-7-5p/miR-98-5p	GAGGUAG	10090	mmu-let-7e-5p	UGAGGUAGGAGGUUGUAUAGUU	2	MIMAT0000524
let-7-5p/miR-98-5p	GAGGUAG	10090	mmu-let-7f-5p	UGAGGUAGUAGAUUGUAUAGUU	2	MIMAT0000525
let-7-5p/miR-98-5p	GAGGUAG	10090	mmu-let-7g-5p	UGAGGUAGUAGUUUGUACAGUU	2	MIMAT0000121
let-7-5p/miR-98-5p	GAGGUAG	10090	mmu-let-7i-5p	UGAGGUAGUAGUUUGUGCUGUU	2	MIMAT0000122
let-7-5p/miR-98-5p	GAGGUAG	10090	mmu-let-7k	UGAGGUAGGAGGUUGUGUG	2	MIMAT0025580
let-7-5p/miR-98-5p	GAGGUAG	10090	mmu-miR-1961	UGAGGUAGUAGUUAGAA	2	MIMAT0009434
let-7-5p/miR-98-5p	GAGGUAG	10090	mmu-miR-98-5p	UGAGGUAGUAAGUUGUAUUGUU	2	MIMAT0000545
let-7-5p/miR-98-5p	GAGGUAG	10116	rno-let-7a-5p	UGAGGUAGUAGGUUGUAUAGUU	2	MIMAT0000774
let-7-5p/miR-98-5p	GAGGUAG	10116	rno-let-7b-5p	UGAGGUAGUAGGUUGUGUGGUU	2	MIMAT0000775
let-7-5p/miR-98-5p	GAGGUAG	10116	rno-let-7c-5p	UGAGGUAGUAGGUUGUAUGGUU	2	MIMAT0000776
let-7-5p/miR-98-5p	GAGGUAG	10116	rno-let-7d-5p	AGAGGUAGUAGGUUGCAUAGUU	2	MIMAT0000562
let-7-5p/miR-98-5p	GAGGUAG	10116	rno-let-7e-5p	UGAGGUAGGAGGUUGUAUAGUU	2	MIMAT0000777
let-7-5p/miR-98-5p	GAGGUAG	10116	rno-let-7f-5p	UGAGGUAGUAGAUUGUAUAGUU	2	MIMAT0000778
let-7-5p/miR-98-5p	GAGGUAG	10116	rno-let-7g-5p	UGAGGUAGUAGUUUGUACAGUU	2	MIMAT0035719
let-7-5p/miR-98-5p	GAGGUAG	10116	rno-let-7i-5p	UGAGGUAGUAGUUUGUGCUGUU	2	MIMAT0000779
let-7-5p/miR-98-5p	GAGGUAG	10116	rno-miR-98-5p	UGAGGUAGUAAGUUGUAUUGUU	2	MIMAT0000819
let-7a-2-3p	UGUACAG	10090	mmu-let-7a-2-3p	CUGUACAGCCUCCUAGCUUUC	-1	MIMAT0017015
let-7a-2-3p/7g-3p	UGUACAG	10116	rno-let-7a-2-3p	CUGUACAGCCUCCUAGCUUUCC	-1	MIMAT0017086
let-7a-2-3p/7g-3p	UGUACAG	10116	rno-let-7g-3p	CUGUACAGGCCACUGCCUUGC	-1	MIMAT0035720
let-7a-2-3p/let-7g-3p	UGUACAG	9606	hsa-let-7a-2-3p	CUGUACAGCCUCCUAGCUUUCC	-1	MIMAT0010195
let-7a-2-3p/let-7g-3p	UGUACAG	9606	hsa-let-7g-3p	CUGUACAGGCCACUGCCUUGC	-1	MIMAT0004584
let-7a-3p/let-7b-3p/let-7f-1-3p/98-3p	UAUACAA	9606	hsa-let-7a-3p	CUAUACAAUCUACUGUCUUUC	-1	MIMAT0004481
let-7a-3p/let-7b-3p/let-7f-1-3p/98-3p	UAUACAA	9606	hsa-let-7b-3p	CUAUACAACCUACUGCCUUCCC	-1	MIMAT0004482
let-7a-3p/let-7b-3p/let-7f-1-3p/98-3p	UAUACAA	9606	hsa-let-7f-1-3p	CUAUACAAUCUAUUGCCUUCCC	-1	MIMAT0004486
let-7a-3p/let-7b-3p/let-7f-1-3p/98-3p	UAUACAA	9606	hsa-miR-98-3p	CUAUACAACUUACUACUUUCCC	-1	MIMAT0022842
let-7abf-3p	UAUACAA	9544	mml-let-7a-3p	CUAUACAAUCUACUGUCUUUCC	-1	MIMAT0026789
let-7abf-3p	UAUACAA	9544	mml-let-7b-3p	CUAUACAACCUACUGCCUUCCC	-1	MIMAT0026790
let-7abf-3p	UAUACAA	9544	mml-let-7f-3p	CUAUACAAUCUAUUGCCUUCCC	-1	MIMAT0026793
let-7ac-3p	UGUACAA	9031	gga-let-7a-2-3p	CUGUACAACCUCCUAGCUUUCC	-1	MIMAT0031037
let-7ac-3p	UGUACAA	9031	gga-let-7c-3p	CUGUACAACCUUCUAGCUUUCC	-1	MIMAT0026492
let-7afk-3p	UAUACAA	9031	gga-let-7a-3p	CUAUACAAUCUACUGUCUUUCC	-1	MIMAT0026491
let-7afk-3p	UAUACAA	9031	gga-let-7f-3p	CUAUACAAUCUAUUGCCUUCCC	-1	MIMAT0026528
let-7afk-3p	UAUACAA	9031	gga-let-7k-3p	CUAUACAAUCUACUGUCUUUCC	-1	MIMAT0026543
let-7ag-3p	UGUACAG	9544	mml-let-7a-2-3p	CUGUACAGCCUCCUAGCUUUCC	-1	MIMAT0031041
let-7ag-3p	UGUACAG	9544	mml-let-7g-3p	CUGUACAGGCCACUGCCUUGCC	-1	MIMAT0026794
let-7ag-3p	UGUACAG	13616	mdo-let-7a-3p	CUGUACAGCCUCCUAGCUUUCC	-1	MIMAT0026686
let-7ag-3p	UGUACAG	13616	mdo-let-7g-3p	CUGUACAGGCCACUGCCUUGCC	-1	MIMAT0026687
let-7c-1-3p	UGUACAA	10090	mmu-let-7c-1-3p	CUGUACAACCUUCUAGCUUUCC	-1	MIMAT0004622
let-7c-1-3p	UGUACAA	10116	rno-let-7c-1-3p	CUGUACAACCUUCUAGCUUUCC	-1	MIMAT0017087
let-7c-3p	UGUACAA	9544	mml-let-7c-3p	CUGUACAACCUUCUAGCUUUCC	-1	MIMAT0026791
let-7c-3p	UGUACAA	9606	hsa-let-7c-3p	CUGUACAACCUUCUAGCUUUCC	-1	MIMAT0026472
let-7d-3p	UAUACGA	9606	hsa-let-7d-3p	CUAUACGACCUGCUGCCUUUCU	-1	MIMAT0004484
let-7d-3p	UAUACGA	10090	mmu-let-7d-3p	CUAUACGACCUGCUGCCUUUCU	-1	MIMAT0000384
let-7d-3p	UAUACGA	10116	rno-let-7d-3p	CUAUACGACCUGCUGCCUUUCU	-1	MIMAT0000563
let-7e-3p	UAUACGG	9544	mml-let-7e-3p	CUAUACGGCCUCCUAGCUUUCC	-1	MIMAT0026792
let-7e-3p	UAUACGG	9606	hsa-let-7e-3p	CUAUACGGCCUCCUAGCUUUCC	-1	MIMAT0004485
let-7e-3p	UAUACGG	10090	mmu-let-7e-3p	CUAUACGGCCUCCUAGCUUUCC	-1	MIMAT0017016
let-7e-3p	UAUACGG	10116	rno-let-7e-3p	CUAUACGGCCUCCUAGCUUUCC	-1	MIMAT0004706
let-7f-1-3p	UAUACAA	13616	mdo-let-7f-1-3p	CUAUACAAUCUAUUGCCUUCCC	-1	MIMAT0026702
let-7f-2-3p	UAUACAG	10090	mmu-let-7f-2-3p	CUAUACAGUCUACUGUCUUUC	-1	MIMAT0017017
let-7f-2-3p	UAUACAG	10116	rno-let-7f-2-3p	CUAUACAGUCUACUGUCUUUC	-1	MIMAT0017090
let-7f-2-3p	UAUACAG	13616	mdo-let-7f-2-3p	CUAUACAGUCUACUGUCUUUCC	-1	MIMAT0031040
let-7f-2-3p/1185-3p	UAUACAG	9606	hsa-let-7f-2-3p	CUAUACAGUCUACUGUCUUUCC	-1	MIMAT0004487
let-7f-2-3p/1185-3p	UAUACAG	9606	hsa-miR-1185-1-3p	AUAUACAGGGGGAGACUCUUAU	-1	MIMAT0022838
let-7f-2-3p/1185-3p	UAUACAG	9606	hsa-miR-1185-2-3p	AUAUACAGGGGGAGACUCUCAU	-1	MIMAT0022713
let-7g-3p	CUGUACA	10090	mmu-let-7g-3p	ACUGUACAGGCCACUGCCUUGC	-1	MIMAT0004519
let-7g-3p	UGUACAG	9031	gga-let-7g-3p	CUGUACAGGCCACUGCCUUGCC	-1	MIMAT0026527
let-7i-3p	GCGCAAG	9544	mml-let-7i-3p	UGCGCAAGCUACUGCCUUGCU	-1	MIMAT0026795
let-7i-3p	GCGCAAG	13616	mdo-let-7i-3p	UGCGCAAGCUACUGCCUUGCU	-1	MIMAT0026688
let-7i-3p	UGCGCAA	9606	hsa-let-7i-3p	CUGCGCAAGCUACUGCCUUGCU	-1	MIMAT0004585
let-7i-3p	UGCGCAA	10090	mmu-let-7i-3p	CUGCGCAAGCUACUGCCUUGCU	-1	MIMAT0004520
let-7i-3p	UGCGCAA	10116	rno-let-7i-3p	CUGCGCAAGCUACUGCCUUGCU	-1	MIMAT0004707
let-7j-3p	UAUACAG	9031	gga-let-7j-3p	CUAUACAGUCUAUUGCCUUCCU	-1	MIMAT0026542
miR-1	GGAAUGG	9031	gga-miR-1c	UGGAAUGGAAAGCAGUAUGUAU	-1	MIMAT0007503
miR-1/206	GGAAUGU	8364	xtr-miR-1a	UGGAAUGUAAAGAAGUAUGUA	2	MIMAT0003551
miR-1/206	GGAAUGU	8364	xtr-miR-1b	UGGAAUGUUAAGAAGUAUGUA	2	MIMAT0003648
miR-1/206	GGAAUGU	8364	xtr-miR-206	UGGAAUGUAAGGAAGUGUGUGG	2	MIMAT0003623
miR-1/206	GGAAUGU	9615	cfa-miR-1	UGGAAUGUAAAGAAGUAUGUA	2	MIMAT0006656
miR-1/206	GGAAUGU	9615	cfa-miR-206	UGGAAUGUAAGGAAGUGUGUGG	2	MIMAT0006606
miR-1/206	GGAAUGU	9913	bta-miR-1	UGGAAUGUAAAGAAGUAUGUAU	2	MIMAT0009214
miR-1/206	GGAAUGU	9913	bta-miR-206	UGGAAUGUAAGGAAGUGUGUGG	2	MIMAT0009260
miR-1/206/613	GGAAUGU	9598	ptr-miR-1	UGGAAUGUAAAGAAGUAUGUAU	2	MIMAT0007946
miR-1/206/613	GGAAUGU	9598	ptr-miR-206	UGGAAUGUAAGGAAGUGUGUGG	2	MIMAT0008066
miR-1/206/613	GGAAUGU	9598	ptr-miR-613	AGGAAUGUUCCUUCUUUGCC	2	MIMAT0008275
miR-10	ACCCUGU	8364	xtr-miR-10a	UACCCUGUAGAUCCGAAUUUGUG	2	MIMAT0003557
miR-10	ACCCUGU	8364	xtr-miR-10b	UACCCUGUAGAACCGAAUUUGU	2	MIMAT0003558
miR-10	ACCCUGU	8364	xtr-miR-10c	CACCCUGUAGAAUCGAAUUUGU	2	MIMAT0003559
miR-10	ACCCUGU	9598	ptr-miR-10a	UACCCUGUAGAUCCGAAUUUGUG	2	MIMAT0007944
miR-10	ACCCUGU	9598	ptr-miR-10b	UACCCUGUAGAACCGAAUUUGUG	2	MIMAT0007945
miR-10	ACCCUGU	9615	cfa-miR-10a	UACCCUGUAGAUCCGAAUUUGU	2	MIMAT0006737
miR-10	ACCCUGU	9913	bta-miR-10a	UACCCUGUAGAUCCGAAUUUGUG	2	MIMAT0003786
miR-10	ACCCUGU	9913	bta-miR-10b	UACCCUGUAGAACCGAAUUUGUG	2	MIMAT0003839
miR-100-3p	AAGCUUG	9606	hsa-miR-100-3p	CAAGCUUGUAUCUAUAGGUAUG	-1	MIMAT0004512
miR-100-3p	AAGCUUG	10116	rno-miR-100-3p	CAAGCUUGUGUCUAUAGGU	-1	MIMAT0017112
miR-100-3p	AGCUUGU	9544	mml-miR-100-3p	AAGCUUGUGUCUAUAGGUAUG	-1	MIMAT0026580
miR-100-3p	AGCUUGU	13616	mdo-miR-100-3p	AAGCUUGUGUCUAUAGGUAUG	-1	MIMAT0026656
miR-100-3p	CAAGCUU	10090	mmu-miR-100-3p	ACAAGCUUGUGUCUAUAGGUAU	-1	MIMAT0017051
miR-100-3p/1726	AGCUUGU	9031	gga-miR-100-3p	AAGCUUGUAUCUAUAGGUAUG	-1	MIMAT0026539
miR-100-3p/1726	AGCUUGU	9031	gga-miR-1726	AAGCUUGUUGGGUUUGGUUUGU	-1	MIMAT0007625
miR-100-5p	ACCCGUA	13616	mdo-miR-100-5p	AACCCGUAGAUCCGAACUUGU	2	MIMAT0004097
miR-101	ACAGUAC	8364	xtr-miR-101a	UACAGUACUGUGAUAACUGAAG	2	MIMAT0003662
miR-101	ACAGUAC	9598	ptr-miR-101	UACAGUACUGUGAUAACUGAAG	2	MIMAT0002430
miR-101	ACAGUAC	9615	cfa-miR-101	UACAGUACUGUGAUAACUGA	2	MIMAT0006600
miR-101	ACAGUAC	9913	bta-miR-101	UACAGUACUGUGAUAACUGAA	2	MIMAT0003520
miR-101-1-5p	CAGUUAU	9544	mml-miR-101-1-5p	UCAGUUAUCACAGUGCUGAUGCU	-1	MIMAT0026581
miR-101-1-5p	CAGUUAU	13616	mdo-miR-101-1-5p	UCAGUUAUCACAGUGCUGAUGCU	-1	MIMAT0031076
miR-101-1-5p	CGGUUAU	9031	gga-miR-101-1-5p	UCGGUUAUCAUGGUACCGGUGCU	-1	MIMAT0026545
miR-101-2-5p	CAGUUAU	9031	gga-miR-101-2-5p	UCAGUUAUCACAGUGCUGAUGCU	-1	MIMAT0031077
miR-101-2-5p	CGGUUAU	9544	mml-miR-101-2-5p	UCGGUUAUCAUGGUACCGAUGCU	-1	MIMAT0031100
miR-101-2-5p	CGGUUAU	13616	mdo-miR-101-2-5p	UCGGUUAUCAUGGUACCGAUGCU	-1	MIMAT0026657
miR-101-3p	ACAGUAC	9544	mml-miR-101-3p	UACAGUACUGUGAUAACUGAAG	2	MIMAT0002431
miR-101-3p	ACAGUAC	10116	rno-miR-101a-3p	UACAGUACUGUGAUAACUGAA	2	MIMAT0000823
miR-101-3p	ACAGUAC	10116	rno-miR-101b-3p	UACAGUACUGUGAUAGCUGAA	2	MIMAT0000615
miR-101-3p	ACAGUAC	13616	mdo-miR-101-3p	UACAGUACUGUGAUAACUGAAG	2	MIMAT0004098
miR-101-3p.1	ACAGUAC	9606	hsa-miR-101-3p.1	UACAGUACUGUGAUAACUGAA	2	MIMAT0000099
miR-101-3p.1	ACAGUAC	10090	mmu-miR-101a-3p.1	UACAGUACUGUGAUAACUGAA	2	MIMAT0000133
miR-101-3p.2	UACAGUA	9606	hsa-miR-101-3p.2	GUACAGUACUGUGAUAACUGA	2
miR-101-3p/144-3p	UACAGUA	9031	gga-miR-101-3p	GUACAGUACUGUGAUAACUGAA	2	MIMAT0001185
miR-101-3p/144-3p	UACAGUA	9031	gga-miR-144-3p	CUACAGUAUAGAUGAUGUACUC	2	MIMAT0003776
miR-101-5p	AGUUAUC	9606	hsa-miR-101-5p	CAGUUAUCACAGUGCUGAUGCU	-1	MIMAT0004513
miR-101a-3p.2/101b-3p.1/101b-3p.2	UACAGUA	10090	mmu-miR-101a-3p.2	GUACAGUACUGUGAUAACUGA	2
miR-101a-3p.2/101b-3p.1/101b-3p.2	UACAGUA	10090	mmu-miR-101b-3p.1	GUACAGUACUGUGAUAGCU	2	MIMAT0000616
miR-101a-3p.2/101b-3p.1/101b-3p.2	UACAGUA	10090	mmu-miR-101b-3p.2	GUACAGUACUGUGAUAGCUGA	2
miR-101a-5p	CAGUUAU	10090	mmu-miR-101a-5p	UCAGUUAUCACAGUGCUGAUGC	-1	MIMAT0004526
miR-101a-5p	CAGUUAU	10116	rno-miR-101a-5p	UCAGUUAUCACAGUGCUGAUGC	-1	MIMAT0004726
miR-101b-5p	CGGUUAU	10090	mmu-miR-101b-5p	UCGGUUAUCAUGGUACCGAUGCU	-1	MIMAT0017046
miR-101b-5p	CGGUUAU	10116	rno-miR-101b-5p	UCGGUUAUCAUGGUACCGAUGC	-1	MIMAT0017045
miR-101c	CAGUACU	10090	mmu-miR-101c	ACAGUACUGUGAUAACUGA	-1	MIMAT0019349
miR-103/107	GCAGCAU	8364	xtr-miR-103	AGCAGCAUUGUACAGGGCUAUGA	2	MIMAT0003663
miR-103/107	GCAGCAU	8364	xtr-miR-107	AGCAGCAUUGUACAGGGCUAUCA	2	MIMAT0003584
miR-103/107	GCAGCAU	9598	ptr-miR-103	AGCAGCAUUGUACAGGGCUAUGA	2	MIMAT0002446
miR-103/107	GCAGCAU	9598	ptr-miR-107	AGCAGCAUUGUACAGGGCUAUCA	2	MIMAT0002459
miR-103/107	GCAGCAU	9615	cfa-miR-103	AGCAGCAUUGUACAGGGCUAUGA	2	MIMAT0006687
miR-103/107	GCAGCAU	9615	cfa-miR-107	AGCAGCAUUGUACAGGGCUAU	2	MIMAT0006666
miR-103/107	GCAGCAU	9913	bta-miR-103	AGCAGCAUUGUACAGGGCUAUGA	2	MIMAT0003521
miR-103/107	GCAGCAU	9913	bta-miR-107	AGCAGCAUUGUACAGGGCUAUC	2	MIMAT0003785
miR-103-1-5p	CGGCUUC	13616	mdo-miR-103-1-5p	UCGGCUUCUUUACAGUGCUGCCUUG	-1	MIMAT0026658
miR-103-2-5p	GCUUCUU	13616	mdo-miR-103-2-5p	AGCUUCUUUACAGUGCUGCCUUG	-1	MIMAT0031097
miR-103-3p/107	GCAGCAU	9606	hsa-miR-103a-3p	AGCAGCAUUGUACAGGGCUAUGA	2	MIMAT0000101
miR-103-3p/107	GCAGCAU	9606	hsa-miR-107	AGCAGCAUUGUACAGGGCUAUCA	2	MIMAT0000104
miR-103-3p/107	GCAGCAU	13616	mdo-miR-103-3p	AGCAGCAUUGUACAGGGCUAUGA	2	MIMAT0004099
miR-103-3p/107	GCAGCAU	13616	mdo-miR-107	AGCAGCAUUGUACAGGGCUAUCA	2	MIMAT0004100
miR-103-3p/107-3p	GCAGCAU	9031	gga-miR-103-3p	AGCAGCAUUGUACAGGGCUAUGA	2	MIMAT0001145
miR-103-3p/107-3p	GCAGCAU	9031	gga-miR-107-3p	AGCAGCAUUGUACAGGGCUAUCA	2	MIMAT0001147
miR-103-3p/107-3p	GCAGCAU	9544	mml-miR-103-3p	AGCAGCAUUGUACAGGGCUAUGA	2	MIMAT0002447
miR-103-3p/107-3p	GCAGCAU	9544	mml-miR-107-3p	AGCAGCAUUGUACAGGGCUAUCA	2	MIMAT0002458
miR-103-3p/107-3p	GCAGCAU	10090	mmu-miR-103-3p	AGCAGCAUUGUACAGGGCUAUGA	2	MIMAT0000546
miR-103-3p/107-3p	GCAGCAU	10090	mmu-miR-107-3p	AGCAGCAUUGUACAGGGCUAUCA	2	MIMAT0000647
miR-103-3p/107-3p	GCAGCAU	10116	rno-miR-103-3p	AGCAGCAUUGUACAGGGCUAUGA	2	MIMAT0000824
miR-103-3p/107-3p	GCAGCAU	10116	rno-miR-107-3p	AGCAGCAUUGUACAGGGCUAUCA	2	MIMAT0000826
miR-103-5p	CGGCUUC	9031	gga-miR-103-1-5p	UCGGCUUCUUUACAGUGCUGCCUUG	-1	MIMAT0031070
miR-103-5p	CGGCUUC	9544	mml-miR-103-5p	UCGGCUUCUUUACAGUGCUGCCUUG	-1	MIMAT0026582
miR-103-5p/107-5p	GCUUCUU	9031	gga-miR-103-2-5p	AGCUUCUUUACAGUGCUGCCUUG	-1	MIMAT0026519
miR-103-5p/107-5p	GCUUCUU	9031	gga-miR-107-5p	AGCUUCUUUACAGUGUUGCCUUG	-1	MIMAT0026520
miR-103-5p/107-5p	GCUUCUU	10090	mmu-miR-103-1-5p	GGCUUCUUUACAGUGCUGCCUUG	-1	MIMAT0017024
miR-103-5p/107-5p	GCUUCUU	10090	mmu-miR-103-2-5p	AGCUUCUUUACAGUGCUGCCUUG	-1	MIMAT0017025
miR-103-5p/107-5p	GCUUCUU	10090	mmu-miR-107-5p	AGCUUCUUUACAGUGUUGCCUUG	-1	MIMAT0017048
miR-103-5p/107-5p	GCUUCUU	10116	rno-miR-103-1-5p	GGCUUCUUUACAGUGCUGCCUUGU	-1	MIMAT0017114
miR-103-5p/107-5p	GCUUCUU	10116	rno-miR-103-2-5p	AGCUUCUUUACAGUGCU	-1	MIMAT0017113
miR-103-5p/107-5p	GCUUCUU	10116	rno-miR-107-5p	AGCUUCUUUACAGUGUUGCCUUGU	-1	MIMAT0017115
miR-103a-2-5p	GCUUCUU	9606	hsa-miR-103a-2-5p	AGCUUCUUUACAGUGCUGCCUUG	-1	MIMAT0009196
miR-103b	CAUAGCC	9606	hsa-miR-103b	UCAUAGCCCUGUACAAUGCUGCU	-1	MIMAT0007402
miR-105	CAAAUGC	9598	ptr-miR-105	UCAAAUGCUCAGACUCCUGU	-1	MIMAT0002453
miR-105	CAAGUGC	10090	mmu-miR-105	CCAAGUGCUCAGAUGCUUGUGGU	0	MIMAT0004856
miR-105/105b	CAAAUGC	9615	cfa-miR-105a	UCAAAUGCUCAGACUCCUGU	-1	MIMAT0009879
miR-105/105b	CAAAUGC	9615	cfa-miR-105b	UCAAAUGCUCAGACUCCUUG	-1	MIMAT0010198
miR-105/105b	CAAAUGC	9913	bta-miR-105a	UCAAAUGCUCAGACUCCUGUGGU	-1	MIMAT0009217
miR-105/105b	CAAAUGC	9913	bta-miR-105b	UCAAAUGCUCAGACUCCUUGGU	-1	MIMAT0009216
miR-105/291-3p	AAGUGCU	10116	rno-miR-105	CAAGUGCUCAGAUGUCUGUGGU	2	MIMAT0012825
miR-105/291-3p	AAGUGCU	10116	rno-miR-291a-3p	AAAGUGCUUCCACUUUGUGUGCC	2	MIMAT0000895
miR-105-3p	CGGAUGU	9544	mml-miR-105-3p	ACGGAUGUUUGAGCAUGUGCUA	-1	MIMAT0026583
miR-105-3p	CGGAUGU	9606	hsa-miR-105-3p	ACGGAUGUUUGAGCAUGUGCUA	-1	MIMAT0004516
miR-105-5p	CAAAUGC	9544	mml-miR-105-5p	UCAAAUGCUCAGACUCCUGUGGU	-1	MIMAT0002454
miR-105-5p	CAAAUGC	9606	hsa-miR-105-5p	UCAAAUGCUCAGACUCCUGUGGU	0	MIMAT0000102
miR-105-5p	CAAAUGC	9606	hsa-miR-7853-5p	UCAAAUGCAGAUCCUGACUUC	0	MIMAT0030428
miR-10-5p	ACCCUGU	9031	gga-miR-10a-5p	UACCCUGUAGAUCCGAAUUUGU	2	MIMAT0007731
miR-10-5p	ACCCUGU	9031	gga-miR-10b-5p	UACCCUGUAGAACCGAAUUUGU	2	MIMAT0001148
miR-10-5p	ACCCUGU	9544	mml-miR-10a-5p	UACCCUGUAGAUCCGAAUUUGUG	2	MIMAT0006161
miR-10-5p	ACCCUGU	9544	mml-miR-10b-5p	UACCCUGUAGAACCGAAUUUGUG	2	MIMAT0006162
miR-10-5p	ACCCUGU	9606	hsa-miR-10a-5p	UACCCUGUAGAUCCGAAUUUGUG	2	MIMAT0000253
miR-10-5p	ACCCUGU	9606	hsa-miR-10b-5p	UACCCUGUAGAACCGAAUUUGUG	2	MIMAT0000254
miR-10-5p	ACCCUGU	10090	mmu-miR-10a-5p	UACCCUGUAGAUCCGAAUUUGUG	2	MIMAT0000648
miR-10-5p	ACCCUGU	10090	mmu-miR-10b-5p	UACCCUGUAGAACCGAAUUUGUG	2	MIMAT0000208
miR-10-5p	ACCCUGU	10116	rno-miR-10a-5p	UACCCUGUAGAUCCGAAUUUGUG	2	MIMAT0000782
miR-10-5p	ACCCUGU	13616	mdo-miR-10a-5p	UACCCUGUAGAUCCGAAUUUGUG	2	MIMAT0004089
miR-106-3p	CGCACUG	10090	mmu-miR-106b-3p	CCGCACUGUGGGUACUUGCUGC	-1	MIMAT0004582
miR-106-3p	CGCACUG	10116	rno-miR-106b-3p	CCGCACUGUGGGUACUUGCUGC	-1	MIMAT0004727
miR-106-5p/17-5p/20-5p/93-5p/519	AAAGUGC	9544	mml-miR-106a-5p	AAAAGUGCUUACAGUGCAGGUAGC	2	MIMAT0002798
miR-106-5p/17-5p/20-5p/93-5p/519	AAAGUGC	9544	mml-miR-106b-5p	UAAAGUGCUGACAGUGCAGAU	2	MIMAT0002772
miR-106-5p/17-5p/20-5p/93-5p/519	AAAGUGC	9544	mml-miR-17-5p	CAAAGUGCUUACAGUGCAGGUAGU	2	MIMAT0002700
miR-106-5p/17-5p/20-5p/93-5p/519	AAAGUGC	9544	mml-miR-20a-5p	UAAAGUGCUUAUAGUGCAGGUA	2	MIMAT0002704
miR-106-5p/17-5p/20-5p/93-5p/519	AAAGUGC	9544	mml-miR-20b-5p	CAAAGUGCUCAUAGUGCAGGUAG	2	MIMAT0006164
miR-106-5p/17-5p/20-5p/93-5p/519	AAAGUGC	9544	mml-miR-519d	CAAAGUGCUUCCUUUUAGAGUG	2	MIMAT0006387
miR-106-5p/17-5p/20-5p/93-5p/519	AAAGUGC	9544	mml-miR-93-5p	AAAAGUGCUGUUCGUGCAGGUAG	2	MIMAT0002773
miR-106a-3p	CUGCAAU	9544	mml-miR-106a-3p	ACUGCAAUGCAAGCACUUCUUAC	-1	MIMAT0026604
miR-106a-3p	UGCAAUG	9606	hsa-miR-106a-3p	CUGCAAUGUAAGCACUUCUUAC	-1	MIMAT0004517
miR-106b-3p	CCGCACU	9544	mml-miR-106b-3p	ACCGCACUGUGGGUACUUGCUG	-1	MIMAT0026601
miR-106b-3p	CGCACUG	9606	hsa-miR-106b-3p	CCGCACUGUGGGUACUUGCUGC	-1	MIMAT0004672
miR-107-5p	GCUUCUU	9544	mml-miR-107-5p	AGCUUCUUUACAGUGUUGCCUUG	-1	MIMAT0026584
miR-10a-3p	AAAUUCG	9606	hsa-miR-10a-3p	CAAAUUCGUAUCUAGGGGAAUA	-1	MIMAT0004555
miR-10a-3p	AAAUUCG	10090	mmu-miR-10a-3p	CAAAUUCGUAUCUAGGGGAAUA	-1	MIMAT0004659
miR-10a-3p	AAAUUCG	10116	rno-miR-10a-3p	CAAAUUCGUAUCUAGGGGAAUA	-1	MIMAT0004709
miR-10a-3p	AAUUCGU	9031	gga-miR-10a-3p	AAAUUCGUAUCUAGGGGAAUA	-1	MIMAT0007732
miR-10a-3p	AAUUCGU	9544	mml-miR-10a-3p	AAAUUCGUAUCUAGGGGAAUA	-1	MIMAT0026797
miR-10a-3p	AAUUCGU	13616	mdo-miR-10a-3p	AAAUUCGUAUCUAGGGGAAUA	-1	MIMAT0026648
miR-10b	CCUGUAG	9615	cfa-miR-10b	CCCUGUAGAACCGAAUUUGUGU	-1	MIMAT0009837
miR-10b-3p	AGAUUCG	10090	mmu-miR-10b-3p	CAGAUUCGAUUCUAGGGGAAUA	-1	MIMAT0004538
miR-10b-3p	CAGAUUC	9606	hsa-miR-10b-3p	ACAGAUUCGAUUCUAGGGGAAU	-1	MIMAT0004556
miR-10b-3p	CAGAUUC	10116	rno-miR-10b-3p	ACAGAUUCGAUUCUAGGGGAA	-1	MIMAT0017092
miR-10b-3p	GAUUCGA	9031	gga-miR-10b-3p	AGAUUCGAUUCUAGGGGAAUA	-1	MIMAT0026521
miR-10b-3p	GAUUCGA	9544	mml-miR-10b-3p	AGAUUCGAUUCUAGGGGAAUA	-1	MIMAT0026798
miR-10b-3p	GAUUCGA	13616	mdo-miR-10b-3p	AGAUUCGAUUCUAGGGGAAUA	-1	MIMAT0026649
miR-10b-5p	CCUGUAG	10116	rno-miR-10b-5p	CCCUGUAGAACCGAAUUUGUGU	-1	MIMAT0000783
miR-10b-5p	UACCCUG	13616	mdo-miR-10b-5p	AUACCCUGUAGAACCGAAUUUGU	-1	MIMAT0004090
miR-1-1-5p	CAUACUU	13616	mdo-miR-1-1-5p	ACAUACUUCUUUAUGUACCCAUA	-1	MIMAT0026647
miR-1178	UGCUCAC	9598	ptr-miR-1178	UUGCUCACUGUUCUUCCCUAG	-1	MIMAT0007947
miR-1178-3p	UGCUCAC	9606	hsa-miR-1178-3p	UUGCUCACUGUUCUUCCCUAG	-1	MIMAT0005823
miR-1178-5p	AGGGUCA	9606	hsa-miR-1178-5p	CAGGGUCAGCUGAGCAUG	-1	MIMAT0022940
miR-1179	AGCAUUC	9544	mml-miR-1179	AAGCAUUCUUUCAUUGGUUGG	-1	MIMAT0024329
miR-1179	AGCAUUC	9598	ptr-miR-1179	AAGCAUUCUUUCAUUGGUUGG	-1	MIMAT0007948
miR-1179	AGCAUUC	9606	hsa-miR-1179	AAGCAUUCUUUCAUUGGUUGG	0	MIMAT0005824
miR-1179	AGCAUUC	9913	bta-miR-1179	AAGCAUUCUUUCAUUGGUUGG	-1	MIMAT0009957
miR-1180-3p	UUCCGGC	9544	mml-miR-1180-3p	UUUCCGGCUCGCGUGGGUGUGU	-1	MIMAT0028265
miR-1180-3p	UUCCGGC	9606	hsa-miR-1180-3p	UUUCCGGCUCGCGUGGGUGUGU	-1	MIMAT0005825
miR-1180-5p	GACCCAC	9544	mml-miR-1180-5p	GGACCCACCCGGCCGGGAAUA	-1	MIMAT0028264
miR-1180-5p	GACCCAC	9606	hsa-miR-1180-5p	GGACCCACCCGGCCGGGAAUA	0	MIMAT0026735
miR-1180-5p	GACCCAC	9606	hsa-miR-7114-3p	UGACCCACCCCUCUCCACCAG	0	MIMAT0028126
miR-1181	CGUCGCC	9598	ptr-miR-1181	CCGUCGCCGCCACCCGAGCCG	-1	MIMAT0007949
miR-1181	CGUCGCC	9606	hsa-miR-1181	CCGUCGCCGCCACCCGAGCCG	-1	MIMAT0005826
miR-1182	AGGGUCU	9598	ptr-miR-1182	GAGGGUCUUGGGAGGGAUGUGAC	-1	MIMAT0007950
miR-1182	AGGGUCU	9606	hsa-miR-1182	GAGGGUCUUGGGAGGGAUGUGAC	-1	MIMAT0005827
miR-1183	ACUGUAG	9598	ptr-miR-1183	CACUGUAGGUGAUGGUGAGAGUGGGCA	-1	MIMAT0007951
miR-1183	ACUGUAG	9606	hsa-miR-1183	CACUGUAGGUGAUGGUGAGAGUGGGCA	-1	MIMAT0005828
miR-1184	CUGCAGC	9598	ptr-miR-1184	CCUGCAGCGACUUGAUGGCUUCC	-1	MIMAT0007952
miR-1184	CUGCAGC	9606	hsa-miR-1184	CCUGCAGCGACUUGAUGGCUUCC	-1	MIMAT0005829
miR-1185	GAGGAUA	9598	ptr-miR-1185	AGAGGAUACCCUUUGUAUGUU	-1	MIMAT0007953
miR-1185	GAGGAUA	9913	bta-miR-1185	AGAGGAUACCCUUUGUAUGUU	-1	MIMAT0009973
miR-1185	UAUACAG	9615	cfa-miR-1185	AUAUACAGGGGGAGACUCUUAU	-1	MIMAT0034383
miR-1185-3p	AUACAGG	9544	mml-miR-1185-3p	UAUACAGGGGGAGACUCUUA	-1	MIMAT0027107
miR-1185-5p	GAGGAUA	9544	mml-miR-1185-5p	AGAGGAUACCCUUUGUAUGUU	-1	MIMAT0024314
miR-1185-5p	GAGGAUA	9606	hsa-miR-1185-5p	AGAGGAUACCCUUUGUAUGUU	0	MIMAT0005798
miR-1185-5p	GAGGAUA	9606	hsa-miR-3679-5p	UGAGGAUAUGGCAGGGAAGGGGA	0	MIMAT0018104
miR-1188-3p	CCGAGGC	10090	mmu-miR-1188-3p	UCCGAGGCUCCCCACCACACCCUGC	-1	MIMAT0017328
miR-1188-3p	GAGGCUC	10116	rno-miR-1188-3p	CGAGGCUCCCCACCACA	-1	MIMAT0017855
miR-1188-5p	GGUGUGA	10090	mmu-miR-1188-5p	UGGUGUGAGGUUGGGCCAGGA	0	MIMAT0005843
miR-1188-5p	GGUGUGA	10116	rno-miR-1188-5p	UGGUGUGAGGUUGGGCCAGGA	-1	MIMAT0017854
miR-1190	CAGCUGA	10090	mmu-miR-1190	UCAGCUGAGGUUCCCCUCUGUC	-1	MIMAT0005847
miR-1191a	AGUCUUA	10090	mmu-miR-1191a	CAGUCUUACUAUGUAGCCCUA	-1	MIMAT0005849
miR-1191b-3p	GACUCAC	10090	mmu-miR-1191b-3p	AGACUCACUAUGUAGCCCAAGC	-1	MIMAT0029867
miR-1191b-5p	CAGGCUA	10090	mmu-miR-1191b-5p	UCAGGCUACAGAGCGAGAACCU	-1	MIMAT0029866
miR-1193	AGGUCAC	9606	hsa-miR-1193	UAGGUCACCCGUUUGACUAUCC	1
miR-1193	AGGUCAC	9606	hsa-miR-370-5p	CAGGUCACGUCUCUGCAGUUAC	1	MIMAT0026483
miR-1193	AGGUCAC	9913	bta-miR-1193	UAGGUCACCCGUUUGACUAUC	1	MIMAT0009965
miR-1193-3p	AGGUCAC	10090	mmu-miR-1193-3p	UAGGUCACCCGUUUUACUAUC	1	MIMAT0005851
miR-1193-3p	AGGUCAC	10090	mmu-miR-370-5p	CAGGUCACGUCUCUGCAGUU	1	MIMAT0017174
miR-1193-5p	UGGUAAA	10116	rno-miR-1193-5p	AUGGUAAACCGGUGACGUGC	-1	MIMAT0017858
miR-1194	AAUGAGU	10090	mmu-miR-1194	GAAUGAGUAACUGCUAGAUCCU	-1	MIMAT0005852
miR-1195	GAGUUCG	10090	mmu-miR-1195	UGAGUUCGAGGCCAGCCUGCUCA	-1	MIMAT0005856
miR-1197	AGGACAC	9598	ptr-miR-1197	UAGGACACAUGGUCUACUUCU	1	MIMAT0007954
miR-1197	AGGACAC	9606	hsa-miR-1197	UAGGACACAUGGUCUACUUCU	1	MIMAT0005955
miR-1197	AGGACAC	9913	bta-miR-1197	UAGGACACAUGGUCUACUUCU	1	MIMAT0009966
miR-1197-3p	AGGACAC	10090	mmu-miR-1197-3p	UAGGACACAUGGUCUACUUCU	1	MIMAT0005858
miR-1198-3p	AGCUAGC	10090	mmu-miR-1198-3p	AAGCUAGCCUCUAACUCAUGGC	0	MIMAT0017332
miR-1198-5p	AUGUGUU	10090	mmu-miR-1198-5p	UAUGUGUUCCUGGCUGGCUUGG	0	MIMAT0005859
miR-1199-3p	GCGGCCG	9598	ptr-miR-1199-3p	UGCGGCCGGUGCUCAACCUGC	-1	MIMAT0031128
miR-1199-3p	GCGGCCG	9606	hsa-miR-1199-3p	UGCGGCCGGUGCUCAACCUGC	-1	MIMAT0031120
miR-1199-3p	GCGGCCG	9615	cfa-miR-1199-3p	UGCGGCCGGUGCUCAGCCUGC	-1	MIMAT0031124
miR-1199-3p	GCGGCCG	10090	mmu-miR-1199-3p	UGCGGCCGGUGCUCAGUCGGC	-1	MIMAT0017333
miR-1199-3p	GCGGCCG	10116	rno-miR-1199-3p	UGCGGCCGGUGCUCAGCCGGC	-1	MIMAT0031126
miR-1199-5p	CUGAGCC	9598	ptr-miR-1199-5p	CCUGAGCCCGGGCCGCGCAG	-1	MIMAT0031127
miR-1199-5p	CUGAGCC	9615	cfa-miR-1199-5p	CCUGAGCCCAGGCCGCGCAG	-1	MIMAT0031123
miR-1199-5p	CUGAGUC	10090	mmu-miR-1199-5p	UCUGAGUCCCGGUCGCGCGG	0	MIMAT0005860
miR-1199-5p	CUGAGUC	10116	rno-miR-1199-5p	UCUGAGUCCGGGUCGCGCGG	-1	MIMAT0031125
miR-1199-5p/6751-3p	CUGAGCC	9606	hsa-miR-1199-5p	CCUGAGCCCGGGCCGCGCAG	-1	MIMAT0031119
miR-1199-5p/6751-3p	CUGAGCC	9606	hsa-miR-6751-3p	ACUGAGCCUCUCUCUCUCCAG	-1	MIMAT0027403
miR-1200	UCCUGAG	9606	hsa-miR-1200	CUCCUGAGCCAUUCUGAGCCUC	-1	MIMAT0005863
miR-1202	UGCCAGC	9598	ptr-miR-1202	GUGCCAGCUGCAGUGGGGGAG	-1	MIMAT0007956
miR-1202/3972	UGCCAGC	9606	hsa-miR-1202	GUGCCAGCUGCAGUGGGGGAG	-1	MIMAT0005865
miR-1202/3972	UGCCAGC	9606	hsa-miR-3972	CUGCCAGCCCCGUUCCAGGGCA	-1	MIMAT0019357
miR-1203	CCGGAGC	9598	ptr-miR-1203	CCCGGAGCCAGGAUGCAGCUC	-1	MIMAT0007957
miR-1203	CCGGAGC	9606	hsa-miR-1203	CCCGGAGCCAGGAUGCAGCUC	-1	MIMAT0005866
miR-1204	CGUGGCC	9598	ptr-miR-1204	UCGUGGCCUGGUCUCCAUUAU	-1	MIMAT0007958
miR-1204	CGUGGCC	9606	hsa-miR-1204	UCGUGGCCUGGUCUCCAUUAU	-1	MIMAT0005868
miR-1205	CUGCAGG	9598	ptr-miR-1205	UCUGCAGGGUUUGCUUUGAG	-1	MIMAT0007959
miR-1205	CUGCAGG	9606	hsa-miR-1205	UCUGCAGGGUUUGCUUUGAG	-1	MIMAT0005869
miR-1206	GUUCAUG	9598	ptr-miR-1206	UGUUCAUGUAGAUGUUUAAGC	-1	MIMAT0007960
miR-1206	GUUCAUG	9606	hsa-miR-1206	UGUUCAUGUAGAUGUUUAAGC	-1	MIMAT0005870
miR-1207	CAGCUGG	9598	ptr-miR-1207	UCAGCUGGCCCUCAUUUC	-1	MIMAT0007961
miR-1207-3p	CAGCUGG	9606	hsa-miR-1207-3p	UCAGCUGGCCCUCAUUUC	-1	MIMAT0005872
miR-1207-5p/4763-3p	GGCAGGG	9606	hsa-miR-1207-5p	UGGCAGGGAGGCUGGGAGGGG	-1	MIMAT0005871
miR-1207-5p/4763-3p	GGCAGGG	9606	hsa-miR-4763-3p	AGGCAGGGGCUGGUGCUGGGCGGG	-1	MIMAT0019913
miR-1208	CACUGUU	9598	ptr-miR-1208	UCACUGUUCAGACAGGCGGA	-1	MIMAT0007962
miR-1208	CACUGUU	9606	hsa-miR-1208	UCACUGUUCAGACAGGCGGA	-1	MIMAT0005873
miR-122	GGAGUGU	8364	xtr-miR-122	UGGAGUGUGACAAUGGUGUUUGU	2	MIMAT0003585
miR-122	GGAGUGU	9598	ptr-miR-122	UGGAGUGUGACAAUGGUGUUUG	2	MIMAT0007963
miR-122	GGAGUGU	9615	cfa-miR-122	UGGAGUGUGACAAUGGUGUUUG	2	MIMAT0006619
miR-122	GGAGUGU	9913	bta-miR-122	UGGAGUGUGACAAUGGUGUUUG	2	MIMAT0003849
miR-122	GUGUGAC	9031	gga-miR-122b	AGUGUGACACUGGUGUUUUU	-1	MIMAT0007719
miR-122-3p	AACGCCA	10090	mmu-miR-122-3p	AAACGCCAUUAUCACACUAA	-1	MIMAT0017005
miR-122-3p	ACGCCAU	9031	gga-miR-122-3p	AACGCCAUUAUCACACUAAAUA	-1	MIMAT0026550
miR-122-3p	ACGCCAU	9606	hsa-miR-122-3p	AACGCCAUUAUCACACUAAAUA	-1	MIMAT0004590
miR-122-3p	ACGCCAU	10116	rno-miR-122-3p	AACGCCAUCAUCACACUAA	-1	MIMAT0017116
miR-122-3p	CGCCAUU	9544	mml-miR-122a-3p	ACGCCAUUAUCACACUAAAUA	-1	MIMAT0026813
miR-122-3p	CGCCAUU	13616	mdo-miR-122-3p	ACGCCAUUAUCACACUAAAUA	-1	MIMAT0026659
miR-1224	UGAGGAC	9913	bta-miR-1224	GUGAGGACUCGGGAGGUGGAG	1	MIMAT0009944
miR-1224	UGAGGAC	10116	rno-miR-1224	GUGAGGACUGGGGAGGUGGAG	1	MIMAT0012827
miR-1224-3p	CCCACCU	9544	mml-miR-1224-3p	CCCCACCUCCUCUCUCCUCAG	-1	MIMAT0005571
miR-1224-3p	CCCACCU	9598	ptr-miR-1224-3p	CCCCACCUCCUCUCUCCUCAG	-1	MIMAT0005569
miR-1224-3p	CCCACCU	9606	hsa-miR-1224-3p	CCCCACCUCCUCUCUCCUCAG	-1	MIMAT0005459
miR-1224-3p	CCCACCU	10090	mmu-miR-1224-3p	CCCCACCUCUUCUCUCCUCAG	-1	MIMAT0017231
miR-1224-5p	UGAGGAC	9544	mml-miR-1224-5p	GUGAGGACUCGGGAGGUGG	1	MIMAT0005570
miR-1224-5p	UGAGGAC	9598	ptr-miR-1224-5p	GUGAGGACUCGGGAGGUGGAGGGU	1	MIMAT0005568
miR-1224-5p	UGAGGAC	9606	hsa-miR-1224-5p	GUGAGGACUCGGGAGGUGG	1	MIMAT0005458
miR-1224-5p	UGAGGAC	10090	mmu-miR-1224-5p	GUGAGGACUGGGGAGGUGGAG	1	MIMAT0005460
miR-1225	GAGCCCC	9598	ptr-miR-1225	UGAGCCCCUGUGCCGCCCCCA	-1	MIMAT0007964
miR-1225-3p	CGAGCCC	9913	bta-miR-1225-3p	CCGAGCCCCUGUGCCGCCCCCAG	-1	MIMAT0009952
miR-1225-3p	GAGCCCC	9606	hsa-miR-1225-3p	UGAGCCCCUGUGCCGCCCCCAG	-1	MIMAT0005573
miR-1225-3p	UGAGCCC	9544	mml-miR-1225-3p	CUGAGCCCCUGUGCCGCCCCCAG	-1	MIMAT0005575
miR-1225-5p	UGGGUAC	9544	mml-miR-1225-5p	GUGGGUACGGCCCAGUGGGGG	-1	MIMAT0005574
miR-1225-5p	UGGGUAC	9606	hsa-miR-1225-5p	GUGGGUACGGCCCAGUGGGGGG	-1	MIMAT0005572
miR-122-5p	GGAGUGU	9031	gga-miR-122-5p	UGGAGUGUGACAAUGGUGUUUGU	2	MIMAT0001190
miR-122-5p	GGAGUGU	9544	mml-miR-122a-5p	UGGAGUGUGACAAUGGUGUUUG	2	MIMAT0006180
miR-122-5p	GGAGUGU	9606	hsa-miR-122-5p	UGGAGUGUGACAAUGGUGUUUG	2	MIMAT0000421
miR-122-5p	GGAGUGU	10090	mmu-miR-122-5p	UGGAGUGUGACAAUGGUGUUUG	2	MIMAT0000246
miR-122-5p	GGAGUGU	10116	rno-miR-122-5p	UGGAGUGUGACAAUGGUGUUUG	2	MIMAT0000827
miR-122-5p	GGAGUGU	13616	mdo-miR-122-5p	UGGAGUGUGACAAUGGUGUUUGUGU	2	MIMAT0004101
miR-1226	CACCAGC	9544	mml-miR-1226	UCACCAGCCCUGUGUUCCCUAG	-1	MIMAT0005579
miR-1226	CACCAGC	9598	ptr-miR-1226	UCACCAGCCCUGUGUUCCCUAG	-1	MIMAT0005578
miR-1226-3p	CACCAGC	9606	hsa-miR-1226-3p	UCACCAGCCCUGUGUUCCCUAG	-1	MIMAT0005577
miR-1226-5p	UGAGGGC	9606	hsa-miR-1226-5p	GUGAGGGCAUGCAGGCCUGGAUGGGG	-1	MIMAT0005576
miR-1227	GUGCCAC	9598	ptr-miR-1227	CGUGCCACCCUUUUCCCCA	-1	MIMAT0007965
miR-1227	UGGGGCC	9544	mml-miR-1227	GUGGGGCCAGGCGGUGGUGG	-1	MIMAT0005581
miR-1227-3p	GUGCCAC	9606	hsa-miR-1227-3p	CGUGCCACCCUUUUCCCCAG	-1	MIMAT0005580
miR-1227-5p	UGGGGCC	9606	hsa-miR-1227-5p	GUGGGGCCAGGCGGUGG	-1	MIMAT0022941
miR-1228-3p	CACACCU	9606	hsa-miR-1228-3p	UCACACCUGCCUCGCCCCCC	-1	MIMAT0005583
miR-1228-5p	UGGGCGG	9606	hsa-miR-1228-5p	GUGGGCGGGGGCAGGUGUGUG	-1	MIMAT0005582
miR-1229-3p	UCUCACC	9606	hsa-miR-1229-3p	CUCUCACCACUGCCCUCCCACAG	-1	MIMAT0005584
miR-1229-5p	UGGGUAG	9606	hsa-miR-1229-5p	GUGGGUAGGGUUUGGGGGAGAGCG	-1	MIMAT0022942
miR-1230	UGGGUGG	9544	mml-miR-1230	GUGGGUGGGGGCAUCUCGGA	-1	MIMAT0005585
miR-1231	UGUCUGG	9606	hsa-miR-1231	GUGUCUGGGCGGACAGCUGC	-1	MIMAT0005586
miR-1231-3p	GCCCUGU	10090	mmu-miR-1231-3p	UGCCCUGUCUGUUCUGCCCACAG	-1	MIMAT0022358
miR-1231-5p/6905-5p	CUGGGCA	10090	mmu-miR-1231-5p	UCUGGGCAGAGCUGCAGGAGAGA	-1	MIMAT0022357
miR-1231-5p/6905-5p	CUGGGCA	10090	mmu-miR-6905-5p	ACUGGGCAGGUUGGGUUGAAUGA	-1	MIMAT0027710
miR-1232	UGACCCC	9544	mml-miR-1232	CUGACCCCGACCACCCCGCAG	-1	MIMAT0005587
miR-1233	GAGCCCU	9544	mml-miR-1233	UGAGCCCUGUCCUCCCGCAG	-1	MIMAT0012789
miR-1233	GAGCCCU	9598	ptr-miR-1233	UGAGCCCUGUCCUCCCGCAG	-1	MIMAT0007966
miR-1233-3p	GAGCCCU	9606	hsa-miR-1233-3p	UGAGCCCUGUCCUCCCGCAG	-1	MIMAT0005588
miR-1233-5p/6778-5p	GUGGGAG	9606	hsa-miR-1233-5p	AGUGGGAGGCCAGGGCACGGCA	-1	MIMAT0022943
miR-1233-5p/6778-5p	GUGGGAG	9606	hsa-miR-6778-5p	AGUGGGAGGACAGGAGGCAGGU	-1	MIMAT0027456
miR-1234	CGGCCUG	9598	ptr-miR-1234	UCGGCCUGACCACCCACCCCAC	-1	MIMAT0007967
miR-1234/7165-3p	CGGCCUG	9544	mml-miR-1234	UCGGCCUGACCACCCACCCCAC	-1	MIMAT0012790
miR-1234/7165-3p	CGGCCUG	9544	mml-miR-7165-3p	ACGGCCUGUUUCUCUCCUAG	-1	MIMAT0028263
miR-1234-3p/7107-5p	CGGCCUG	9606	hsa-miR-1234-3p	UCGGCCUGACCACCCACCCCAC	-1	MIMAT0005589
miR-1234-3p/7107-5p	CGGCCUG	9606	hsa-miR-7107-5p	UCGGCCUGGGGAGGAGGAAGGG	-1	MIMAT0028111
miR-1235	CUAACCG	9544	mml-miR-1235	UCUAACCGCACCGUCCCCCAG	-1	MIMAT0005590
miR-1236	CUCUUCC	9598	ptr-miR-1236	CCUCUUCCCCUUGUCUCUCCA	-1	MIMAT0007968
miR-1236-3p	CUCUUCC	9606	hsa-miR-1236-3p	CCUCUUCCCCUUGUCUCUCCAG	-1	MIMAT0005591
miR-1236-5p	GAGUGAC	9606	hsa-miR-1236-5p	UGAGUGACAGGGGAAAUGGGGA	-1	MIMAT0022945
miR-1237	CCUUCUG	9598	ptr-miR-1237	UCCUUCUGCUCCGUCCCCCAG	-1	MIMAT0007969
miR-1237-3p	CCUUCUG	9606	hsa-miR-1237-3p	UCCUUCUGCUCCGUCCCCCAG	-1	MIMAT0005592
miR-1237-5p/4488/4697-5p	GGGGGCG	9606	hsa-miR-1237-5p	CGGGGGCGGGGCCGAAGCGCG	-1	MIMAT0022946
miR-1237-5p/4488/4697-5p	GGGGGCG	9606	hsa-miR-4488	AGGGGGCGGGCUCCGGCG	-1	MIMAT0019022
miR-1237-5p/4488/4697-5p	GGGGGCG	9606	hsa-miR-4697-5p	AGGGGGCGCAGUCACUGACGUG	-1	MIMAT0019791
miR-1238-3p	UUCCUCG	9606	hsa-miR-1238-3p	CUUCCUCGUCUGUCUGCCCC	-1	MIMAT0005593
miR-1238-5p/4758-5p	UGAGUGG	9606	hsa-miR-1238-5p	GUGAGUGGGAGCCCCAGUGUGUG	-1	MIMAT0022947
miR-1238-5p/4758-5p	UGAGUGG	9606	hsa-miR-4758-5p	GUGAGUGGGAGCCGGUGGGGCUG	-1	MIMAT0019903
miR-1239	UCCCCAU	9544	mml-miR-1239	UUCCCCAUUCUGCCUGGCCUAG	-1	MIMAT0005594
miR-124	AAGGCAC	9615	cfa-miR-124	UAAGGCACGCGGUGAAUGCCA	2	MIMAT0006657
miR-124	AAGGCAC	9913	bta-miR-124a	UAAGGCACGCGGUGAAUGCCAAG	2	MIMAT0003811
miR-124	AAGGCAC	9913	bta-miR-124b	UAAGGCACGCGGUGAAUGCCAAG	2	MIMAT0013774
miR-124	UAAGGCA	8364	xtr-miR-124	UUAAGGCACGCGGUGAAUGCCA	2	MIMAT0003683
miR-124	UAAGGCA	9598	ptr-miR-124a	UUAAGGCACGCGGUGAAUGCCA	2	MIMAT0002469
miR-1240	CACCAUG	9544	mml-miR-1240	UCACCAUGACCCUGAUCCCACU	-1	MIMAT0005861
miR-1241	UCACCUC	9544	mml-miR-1241	CUCACCUCUCUGUGCCUUCCAG	-1	MIMAT0005862
miR-1243	ACUGGAU	9606	hsa-miR-1243	AACUGGAUCAAUUAUAGGAGUG	-1	MIMAT0005894
miR-1243-3p	AACUGGA	9544	mml-miR-1243-3p	AAACUGGAUCAAUUAUAGGAG	-1	MIMAT0024338
miR-1243-5p	CCUGUAA	9544	mml-miR-1243-5p	UCCUGUAACUGGGCCAGUUUC	-1	MIMAT0027116
miR-124-3p	AAGGCAC	10116	rno-miR-124-3p	UAAGGCACGCGGUGAAUGCC	2	MIMAT0000828
miR-124-3p	UAAGGCA	9031	gga-miR-124a-3p	UUAAGGCACGCGGUGAAUGCCA	2	MIMAT0001128
miR-124-3p	UAAGGCA	9031	gga-miR-124b	UUAAGGCACGCAGUGAAUGCCA	2	MIMAT0001174
miR-124-3p	UAAGGCA	9544	mml-miR-124a-3p	UUAAGGCACGCGGUGAAUGCCA	2	MIMAT0002470
miR-124-3p	UAAGGCA	13616	mdo-miR-124a-3p	UUAAGGCACGCGGUGAAUGCCA	2	MIMAT0004102
miR-124-3p.1	AAGGCAC	9606	hsa-miR-124-3p.1	UAAGGCACGCGGUGAAUGCC	2	MIMAT0000422
miR-124-3p.1	AAGGCAC	10090	mmu-miR-124-3p.1	UAAGGCACGCGGUGAAUGCC	2	MIMAT0000134
miR-124-3p.2	UAAGGCA	10090	mmu-miR-124-3p.2	UUAAGGCACGCGGUGAAUGCCA	2
miR-124-3p.2	UAAGGCA	10090	mmu-miR-5624-3p	UUAAGGCAGAGUUUACAAUAGG	2	MIMAT0022378
miR-124-3p.2	UAAGGCA	10090	mmu-miR-6540-5p	CUAAGGCAGGCAGACUUCAGUG	2	MIMAT0025585
miR-124-3p.2/506-3p	UAAGGCA	9606	hsa-miR-124-3p.2	UUAAGGCACGCGGUGAAUGC	2
miR-124-3p.2/506-3p	UAAGGCA	9606	hsa-miR-506-3p	GUAAGGCACCCUUCUGAGUAGA	2
miR-1244	AGUAGUU	9598	ptr-miR-1244	AAGUAGUUGGUUUGUAUGAGAUGGUU	-1	MIMAT0007970
miR-1244	AGUAGUU	9606	hsa-miR-1244	AAGUAGUUGGUUUGUAUGAGAUGGUU	-1	MIMAT0005896
miR-1245	AGUGAUC	9598	ptr-miR-1245	AAGUGAUCUAAAGGCCUACAU	-1	MIMAT0007971
miR-1245-3p	AUGAGCU	9544	mml-miR-1245-3p	GAUGAGCUAAAGGCCUAUAC	-1	MIMAT0028251
miR-1245-5p	UAGGCCU	9544	mml-miR-1245-5p	GUAGGCCUUUAGAUCAUCUA	-1	MIMAT0028250
miR-1245a/8079	AGUGAUC	9606	hsa-miR-1245a	AAGUGAUCUAAAGGCCUACAU	-1	MIMAT0005897
miR-1245a/8079	AGUGAUC	9606	hsa-miR-8079	CAGUGAUCGUCUCUGCUGGC	-1	MIMAT0031006
miR-1245b-3p	CAGAUGA	9606	hsa-miR-1245b-3p	UCAGAUGAUCUAAAGGCCUAUA	-1	MIMAT0019951
miR-1245b-5p	AGGCCUU	9606	hsa-miR-1245b-5p	UAGGCCUUUAGAUCACUUAAA	0	MIMAT0019950
miR-1245b-5p	AGGCCUU	9606	hsa-miR-3142	AAGGCCUUUCUGAACCUUCAGA	0	MIMAT0015011
miR-124-5p	GUGUUCA	9606	hsa-miR-124-5p	CGUGUUCACAGCGGACCUUGAU	-1	MIMAT0004591
miR-124-5p	GUGUUCA	10090	mmu-miR-124-5p	CGUGUUCACAGCGGACCUUGAU	-1	MIMAT0004527
miR-124-5p	GUGUUCA	10116	rno-miR-124-5p	CGUGUUCACAGCGGACCUUGAU	-1	MIMAT0004728
miR-124-5p	UGUUCAC	13616	mdo-miR-124a-5p	GUGUUCACAGCGGACCUUGAU	-1	MIMAT0026660
miR-124-5p	UUCACAG	9544	mml-miR-124a-5p	GUUCACAGCGGACCUUGAU	-1	MIMAT0026585
miR-1246	AUGGAUU	9598	ptr-miR-1246	AAUGGAUUUUUGGAGCAGG	-1	MIMAT0007972
miR-1246	AUGGAUU	9606	hsa-miR-1246	AAUGGAUUUUUGGAGCAGG	-1	MIMAT0005898
miR-1246	AUGGAUU	9913	bta-miR-1246	AAUGGAUUUUUGGAGCAGG	-1	MIMAT0024567
miR-1247	CCCGUCC	9598	ptr-miR-1247	ACCCGUCCCGUUCGUCCCCGGA	-1	MIMAT0007973
miR-1247-3p	CCCGGGA	9606	hsa-miR-1247-3p	CCCCGGGAACGUCGAGACUGGAGC	-1	MIMAT0022721
miR-1247-3p	GGGAACG	9544	mml-miR-1247-3p	CGGGAACGUCGAGACUGGAGC	-1	MIMAT0028359
miR-1247-3p	GGGAACG	9913	bta-miR-1247-3p	CGGGAACGUCGGGACUGGAGC	-1	MIMAT0025550
miR-1247-3p	GGGAACG	10090	mmu-miR-1247-3p	CGGGAACGUCGAGACUGGAGC	-1	MIMAT0014801
miR-1247-3p	GGGAACG	10116	rno-miR-1247-3p	CGGGAACGUCGAGACUGGAGC	-1	MIMAT0035722
miR-1247-5p	CCCGUCC	9544	mml-miR-1247-5p	ACCCGUCCCGUUCGUCCCCGGA	-1	MIMAT0028358
miR-1247-5p	CCCGUCC	9606	hsa-miR-1247-5p	ACCCGUCCCGUUCGUCCCCGGA	0	MIMAT0005899
miR-1247-5p	CCCGUCC	9913	bta-miR-1247-5p	ACCCGUCCCGUGCGUCCCCGGA	-1	MIMAT0025549
miR-1247-5p	CCCGUCC	10090	mmu-miR-1247-5p	ACCCGUCCCGUUCGUCCCCGGA	0	MIMAT0014800
miR-1247-5p	CCCGUCC	10116	rno-miR-1247-5p	ACCCGUCCCGUUCGUCCCCGGA	-1	MIMAT0035721
miR-1248	CCUUCUU	9598	ptr-miR-1248	ACCUUCUUGUAUAAGCACUGUGCUAAA	-1	MIMAT0007974
miR-1248	CCUUCUU	9606	hsa-miR-1248	ACCUUCUUGUAUAAGCACUGUGCUAAA	-1	MIMAT0005900
miR-1248	CCUUCUU	9913	bta-miR-1248	ACCUUCUUGUAUAAGCACUGUGCUAAA	-1	MIMAT0009972
miR-1249	CGCCCUU	9544	mml-miR-1249	ACGCCCUUCCCCCCCUUCUUCA	1	MIMAT0024324
miR-1249	CGCCCUU	9598	ptr-miR-1249	ACGCCCUUCCCCCCCUUCUUCA	1	MIMAT0007975
miR-1249	CGCCCUU	9615	cfa-miR-1249	ACGCCCUUCCCCCCCUUCUUCA	1	MIMAT0034321
miR-1249	CGCCCUU	9913	bta-miR-1249	ACGCCCUUCCCCCCCUUCUUCA	1	MIMAT0009976
miR-1249	CGCCCUU	10116	rno-miR-1249	ACGCCCUUCCCCCCCUUCUUCA	1	MIMAT0017892
miR-1249-3p	CGCCCUU	9606	hsa-miR-1249-3p	ACGCCCUUCCCCCCCUUCUUCA	1	MIMAT0005901
miR-1249-3p	CGCCCUU	10090	mmu-miR-1249-3p	ACGCCCUUCCCCCCCUUCUUCA	1	MIMAT0010560
miR-1249-5p	GGAGGGA	10090	mmu-miR-1249-5p	AGGAGGGAGGGGAUGGGCCAAGUUC	-1	MIMAT0014804
miR-1249-5p/6797-5p	GGAGGGA	9606	hsa-miR-1249-5p	AGGAGGGAGGAGAUGGGCCAAGUU	-1	MIMAT0032029
miR-1249-5p/6797-5p	GGAGGGA	9606	hsa-miR-6797-5p	AGGAGGGAAGGGGCUGAGAACAGGA	-1	MIMAT0027494
miR-124a-5p	UUCACAG	9031	gga-miR-124a-5p	GUUCACAGCGGACCUUGAU	-1	MIMAT0026511
miR-124c-3p	CAAGGUC	9031	gga-miR-124c-3p	UCAAGGUCCGCUGUGAACACGG	-1	MIMAT0025600
miR-124c-5p	AUUCACC	9031	gga-miR-124c-5p	CAUUCACCGCGUGCCUUAAUU	-1	MIMAT0025599
miR-125	CAGGUGA	9598	ptr-miR-125a	ACAGGUGAGGUUCUUGGGAGCC	-1	MIMAT0007984
miR-125	CCCUGAG	8364	xtr-miR-125a	UCCCUGAGACCCUUAACCUGUG	2	MIMAT0003684
miR-125	CCCUGAG	8364	xtr-miR-125b	UCCCUGAGACCCUAACUUGUGA	2	MIMAT0003586
miR-125	CCCUGAG	9615	cfa-miR-125a	UCCCUGAGACCCUUUAACCUGU	2	MIMAT0006609
miR-125	CCCUGAG	9615	cfa-miR-125b	UCCCUGAGACCCUAACUUGUGA	2	MIMAT0006670
miR-125/670	CCCUGAG	9598	ptr-miR-125b	UCCCUGAGACCCUAACUUGUGA	2	MIMAT0002224
miR-125/670	CCCUGAG	9598	ptr-miR-670	UCCCUGAGUGUAUGUGGUGAA	2	MIMAT0012816
miR-125/670	CCCUGAG	9913	bta-miR-125a	UCCCUGAGACCCUUUAACCUGUG	2	MIMAT0003538
miR-125/670	CCCUGAG	9913	bta-miR-125b	UCCCUGAGACCCUAACUUGUGA	2	MIMAT0003539
miR-125/670	CCCUGAG	9913	bta-miR-670	UCCCUGAGUAUAUGUGGUGAA	2	MIMAT0009364
miR-1250	CGGUGCU	9544	mml-miR-1250	ACGGUGCUGAAUGUGGCCUU	-1	MIMAT0024334
miR-1250	CGGUGCU	9598	ptr-miR-1250	ACGGUGCUGGAUGUGGCCUUU	-1	MIMAT0007976
miR-1250-3p	CAUUUUC	9606	hsa-miR-1250-3p	ACAUUUUCCAGCCCAUUCA	-1	MIMAT0026740
miR-1250-5p	CGGUGCU	9606	hsa-miR-1250-5p	ACGGUGCUGGAUGUGGCCUUU	-1	MIMAT0005902
miR-1251	CUCUAGC	9598	ptr-miR-1251	ACUCUAGCUGCCAAAGGCGCU	1	MIMAT0007977
miR-1251	CUCUAGC	9913	bta-miR-1251	ACUCUAGCUGCCAAAGGCGCU	1	MIMAT0009963
miR-1251-3p	GCUUUAC	13616	mdo-miR-1251-3p	CGCUUUACUUAGCCAGUGUAG	-1	MIMAT0028701
miR-1251-3p	GCUUUGC	9544	mml-miR-1251-3p	CGCUUUGCUCAGCCAGUGUAG	-1	MIMAT0028243
miR-1251-3p	GCUUUGC	9606	hsa-miR-1251-3p	CGCUUUGCUCAGCCAGUGUAG	-1	MIMAT0026741
miR-1251-3p	GCUUUGC	10090	mmu-miR-1251-3p	CGCUUUGCUCAGCCAGUGUAG	-1	MIMAT0014825
miR-1251-5p	CUCUAGC	9544	mml-miR-1251-5p	ACUCUAGCUGCCAAAGGCGCU	1	MIMAT0028242
miR-1251-5p	CUCUAGC	9606	hsa-miR-1251-5p	ACUCUAGCUGCCAAAGGCGCU	1	MIMAT0005903
miR-1251-5p	CUCUAGC	10090	mmu-miR-1251-5p	ACUCUAGCUGCCAAAGGCGCU	1	MIMAT0014824
miR-1251-5p	CUCUAGC	13616	mdo-miR-1251-5p	ACUCUAGCUGACUAAGGCGCU	1	MIMAT0028700
miR-1252	GAAGGAA	9598	ptr-miR-1252	AGAAGGAAGUUGAAUUCAUU	-1	MIMAT0024039
miR-1252-3p	AAAUGAG	9606	hsa-miR-1252-3p	CAAAUGAGCUUAAUUUCCUUUU	-1	MIMAT0026744
miR-1252-5p	GAAGGAA	9606	hsa-miR-1252-5p	AGAAGGAAAUUGAAUUCAUUUA	0	MIMAT0005944
miR-1253	GAGAAGA	9598	ptr-miR-1253	AGAGAAGAAGAUCAGCCUGCA	-1	MIMAT0007978
miR-1253	GAGAAGA	9606	hsa-miR-1253	AGAGAAGAAGAUCAGCCUGCA	-1	MIMAT0005904
miR-125-3p	CAAGUCA	9031	gga-miR-125b-3p	ACAAGUCAGGCUCUUGGGACCU	-1	MIMAT0026493
miR-1254	GCCUGGA	9598	ptr-miR-1254	AGCCUGGAAGCUGGAGCCUGCAGU	-1	MIMAT0007979
miR-1254/3116	GCCUGGA	9606	hsa-miR-1254	AGCCUGGAAGCUGGAGCCUGCAGU	-1	MIMAT0005905
miR-1254/3116	GCCUGGA	9606	hsa-miR-3116	UGCCUGGAACAUAGUAGGGACU	-1	MIMAT0014978
miR-1255	ACGGAUA	9544	mml-miR-1255b	UACGGAUAAGCAAAGAAAGUGG	-1	MIMAT0024342
miR-1255	GGAUGAG	9598	ptr-miR-1255b	CGGAUGAGCAAAGAAAGUGGUU	-1	MIMAT0007980
miR-1255-3p	UACCUAC	9544	mml-miR-1255a-3p	CUACCUACUUUGCUCAUCUUUG	-1	MIMAT0027110
miR-1255-5p	GGAUGAG	9544	mml-miR-1255a-5p	AGGAUGAGCAAAGGAAGUAGU	-1	MIMAT0024320
miR-1255a/1255b-5p	GGAUGAG	9606	hsa-miR-1255a	AGGAUGAGCAAAGAAAGUAGAUU	-1	MIMAT0005906
miR-1255a/1255b-5p	GGAUGAG	9606	hsa-miR-1255b-5p	CGGAUGAGCAAAGAAAGUGGUU	-1	MIMAT0005945
miR-1255b-2-3p	ACCACUU	9606	hsa-miR-1255b-2-3p	AACCACUUUCUUUGCUCAUCCA	-1	MIMAT0022725
miR-125-5p	CCCUGAG	9031	gga-miR-125b-5p	UCCCUGAGACCCUAACUUGUGA	2	MIMAT0001105
miR-125-5p	CCCUGAG	9606	hsa-miR-125a-5p	UCCCUGAGACCCUUUAACCUGUGA	2	MIMAT0000443
miR-125-5p	CCCUGAG	9606	hsa-miR-125b-5p	UCCCUGAGACCCUAACUUGUGA	2	MIMAT0000423
miR-125-5p	CCCUGAG	9606	hsa-miR-4319	UCCCUGAGCAAAGCCAC	2	MIMAT0016870
miR-125-5p	CCCUGAG	13616	mdo-miR-125b-5p	UCCCUGAGACCCUAACUUGUGA	2	MIMAT0004103
miR-125-5p/351-5p	CCCUGAG	10090	mmu-miR-125a-5p	UCCCUGAGACCCUUUAACCUGUGA	2	MIMAT0000135
miR-125-5p/351-5p	CCCUGAG	10090	mmu-miR-125b-5p	UCCCUGAGACCCUAACUUGUGA	2	MIMAT0000136
miR-125-5p/351-5p	CCCUGAG	10090	mmu-miR-351-5p	UCCCUGAGGAGCCCUUUGAGCCUG	2	MIMAT0000609
miR-125-5p/351-5p	CCCUGAG	10090	mmu-miR-6367	UCCCUGAGACCCUGGUUCAGGA	2	MIMAT0025111
miR-125-5p/351-5p	CCCUGAG	10090	mmu-miR-6394	UCCCUGAGUGGGGCCAGGUCU	2	MIMAT0025144
miR-125-5p/351-5p	CCCUGAG	10116	rno-miR-125a-5p	UCCCUGAGACCCUUUAACCUGUGA	2	MIMAT0000829
miR-125-5p/351-5p	CCCUGAG	10116	rno-miR-125b-5p	UCCCUGAGACCCUAACUUGUGA	2	MIMAT0000830
miR-125-5p/351-5p	CCCUGAG	10116	rno-miR-351-5p	UCCCUGAGGAGCCCUUUGAGCCUGA	2	MIMAT0000608
miR-125-5p/670-5p	CCCUGAG	9544	mml-miR-125a-5p	UCCCUGAGACCCUUUAACCUGUGA	2	MIMAT0006181
miR-125-5p/670-5p	CCCUGAG	9544	mml-miR-125b-5p	UCCCUGAGACCCUAACUUGUGA	2	MIMAT0002225
miR-125-5p/670-5p	CCCUGAG	9544	mml-miR-670-5p	UCCCUGAGUGUAUGUGGUGAA	2	MIMAT0012792
miR-1256	GGCAUUG	9598	ptr-miR-1256	AGGCAUUGACUUCUCACUAGCU	-1	MIMAT0007981
miR-1256	GGCAUUG	9606	hsa-miR-1256	AGGCAUUGACUUCUCACUAGCU	-1	MIMAT0005907
miR-1256	GGCAUUG	9913	bta-miR-1256	AGGCAUUGACUUCUCUCUAGAU	-1	MIMAT0009960
miR-1257	GUGAAUG	9606	hsa-miR-1257	AGUGAAUGAUGGGUUCUGACC	-1	MIMAT0005908
miR-1258	GUUAGGA	9544	mml-miR-1258	AGUUAGGAUUAGGUCGUGGAA	-1	MIMAT0024322
miR-1258	GUUAGGA	9598	ptr-miR-1258	AGUUAGGAUUAGGUCGUGGAA	-1	MIMAT0007982
miR-1258	GUUAGGA	9606	hsa-miR-1258	AGUUAGGAUUAGGUCGUGGAA	-1	MIMAT0005909
miR-1258-3p	UAGGGAA	10090	mmu-miR-1258-3p	UUAGGGAAUUAGCUCAGCAGUA	-1	MIMAT0029905
miR-1258-5p	GCUGAGC	10090	mmu-miR-1258-5p	UGCUGAGCUAAUUCCCUAACUG	-1	MIMAT0029904
miR-125a-3p	CAGGUGA	9544	mml-miR-125a-3p	ACAGGUGAGGUUCUUGGGAGCC	-1	MIMAT0006182
miR-125a-3p	CAGGUGA	9606	hsa-miR-125a-3p	ACAGGUGAGGUUCUUGGGAGCC	-1	MIMAT0004602
miR-125a-3p	CAGGUGA	10090	mmu-miR-125a-3p	ACAGGUGAGGUUCUUGGGAGCC	-1	MIMAT0004528
miR-125a-3p	CAGGUGA	10116	rno-miR-125a-3p	ACAGGUGAGGUUCUUGGGAGCC	-1	MIMAT0004729
miR-125b-1-3p	CAGGUCA	13616	mdo-miR-125b-1-3p	ACAGGUCAGGCUCUUGGGACCU	-1	MIMAT0026661
miR-125b-1-3p	CGGGUUA	9544	mml-miR-125b-1-3p	ACGGGUUAGGCUCUUGGGAGCU	-1	MIMAT0026564
miR-125b-1-3p	CGGGUUA	9606	hsa-miR-125b-1-3p	ACGGGUUAGGCUCUUGGGAGCU	-1	MIMAT0004592
miR-125b-1-3p	CGGGUUA	10090	mmu-miR-125b-1-3p	ACGGGUUAGGCUCUUGGGAGCU	-1	MIMAT0004669
miR-125b-1-3p	CGGGUUA	10116	rno-miR-125b-1-3p	ACGGGUUAGGCUCUUGGGAGCU	-1	MIMAT0004730
miR-125b-2-3p	CAAGUCA	9544	mml-miR-125b-2-3p	ACAAGUCAGGCUCUUGGGACCU	-1	MIMAT0031073
miR-125b-2-3p	CAAGUCA	10090	mmu-miR-125b-2-3p	ACAAGUCAGGUUCUUGGGACCU	-1	MIMAT0004529
miR-125b-2-3p	CAAGUCA	10116	rno-miR-125b-2-3p	ACAAGUCAGGCUCUUGGGACCU	-1	MIMAT0026467
miR-125b-2-3p	CACAAGU	9606	hsa-miR-125b-2-3p	UCACAAGUCAGGCUCUUGGGAC	-1	MIMAT0004603
miR-125b-2-3p	CGGGUUA	13616	mdo-miR-125b-2-3p	ACGGGUUAGGCUCUUGGGAGC	-1	MIMAT0031106
miR-1-2-5p	CAUACUA	13616	mdo-miR-1-2-5p	ACAUACUACUUUAUAUGCCCAUA	-1	MIMAT0031035
miR-126	ACCAAAA	10116	rno-miR-126b	UACCAAAAGUAAUAAUGUGCUG	-1	MIMAT0017843
miR-126	AUUAUUA	9615	cfa-miR-126	CAUUAUUACUUUUGGUACGCG	-1	MIMAT0006730
miR-126	CGUACCG	9544	mml-miR-126	UCGUACCGUGAGUAAUAAUGCG	2	MIMAT0006183
miR-126	CGUACCG	9598	ptr-miR-126	UCGUACCGUGAGUAAUAAUGCG	2	MIMAT0007985
miR-1260	UCCCACC	9544	mml-miR-1260b	AUCCCACCACUGCCACCA	-1	MIMAT0024319
miR-1260	UCCCACC	9598	ptr-miR-1260b	AUCCCACCACUGCCACCAU	-1	MIMAT0024066
miR-1260	UCCCACC	9913	bta-miR-1260b	AUCCCACCACUGCCACCA	-1	MIMAT0024568
miR-1260a/1260b	UCCCACC	9606	hsa-miR-1260a	AUCCCACCUCUGCCACCA	-1	MIMAT0005911
miR-1260a/1260b	UCCCACC	9606	hsa-miR-1260b	AUCCCACCACUGCCACCAU	-1	MIMAT0015041
miR-1261	UGGAUAA	9606	hsa-miR-1261	AUGGAUAAGGCUUUGGCUU	-1	MIMAT0005913
miR-1262	UGGGUGA	9598	ptr-miR-1262	AUGGGUGAAUUUGUAGAAGGAU	-1	MIMAT0007986
miR-1262/4701-3p/6736-5p	UGGGUGA	9606	hsa-miR-1262	AUGGGUGAAUUUGUAGAAGGAU	-1	MIMAT0005914
miR-1262/4701-3p/6736-5p	UGGGUGA	9606	hsa-miR-4701-3p	AUGGGUGAUGGGUGUGGUGU	-1	MIMAT0019799
miR-1262/4701-3p/6736-5p	UGGGUGA	9606	hsa-miR-6736-5p	CUGGGUGAGGGCAUCUGUGGU	-1	MIMAT0027373
miR-1262-3p	GAUGGGU	9544	mml-miR-1262-3p	UGAUGGGUGAAUUUGUAGAAGG	-1	MIMAT0024321
miR-1262-5p	UCUAUAA	9544	mml-miR-1262-5p	UUCUAUAAAUUCAUCCAUCACA	-1	MIMAT0027111
miR-1263	UGGUACC	9598	ptr-miR-1263	AUGGUACCCUGGCAUACUGAGU	-1	MIMAT0007987
miR-1263	UGGUACC	9606	hsa-miR-1263	AUGGUACCCUGGCAUACUGAGU	-1	MIMAT0005915
miR-126-3p	CGUACCG	8364	xtr-miR-126-3p	UCGUACCGUGAGUAAUAAUGC	2	MIMAT0003588
miR-126-3p	CGUACCG	9031	gga-miR-126-3p	UCGUACCGUGAGUAAUAAUGCGC	2	MIMAT0001169
miR-126-3p	CGUACCG	10116	rno-miR-126a-3p	UCGUACCGUGAGUAAUAAUGCG	2	MIMAT0000832
miR-126-3p	CGUACCG	13616	mdo-miR-126-3p	UCGUACCGUGAGUAAUAAUGCG	2	MIMAT0026935
miR-126-3p	GUACCGU	9913	bta-miR-126-3p	CGUACCGUGAGUAAUAAUGCG	2	MIMAT0003540
miR-126-3p.1	CGUACCG	9606	hsa-miR-126-3p.1	UCGUACCGUGAGUAAUAAUGCG	2	MIMAT0000445
miR-126-3p.1	CGUACCG	10090	mmu-miR-126a-3p.1	UCGUACCGUGAGUAAUAAUGCG	2	MIMAT0000138
miR-126-3p.2	GUACCGU	9606	hsa-miR-126-3p.2	CGUACCGUGAGUAAUAAUGCG	2
miR-126-3p.2	GUACCGU	10090	mmu-miR-126a-3p.2	CGUACCGUGAGUAAUAAUGCG	2
miR-1264	AAGUCUU	9598	ptr-miR-1264	CAAGUCUUAUUUGAGCACCUGUU	-1	MIMAT0007988
miR-1264	AAGUCUU	9606	hsa-miR-1264	CAAGUCUUAUUUGAGCACCUGUU	-1	MIMAT0005791
miR-1264-3p	AAAUCUU	10090	mmu-miR-1264-3p	CAAAUCUUAUUUGAGCACCUGU	0	MIMAT0014803
miR-1264-5p	GGUCCUC	10090	mmu-miR-1264-5p	AGGUCCUCAAUAAGUAUUUGUU	0	MIMAT0014802
miR-1265	AGGAUGU	9598	ptr-miR-1265	CAGGAUGUGGUCAAGUGUUGUU	-1	MIMAT0007989
miR-1265	AGGAUGU	9606	hsa-miR-1265	CAGGAUGUGGUCAAGUGUUGUU	-1	MIMAT0005918
miR-126-5p	AUUAUUA	8364	xtr-miR-126-5p	CAUUAUUACUUUUGGUACGCG	-1	MIMAT0003587
miR-126-5p	AUUAUUA	9031	gga-miR-126-5p	CAUUAUUACUUUUGGUACGCG	-1	MIMAT0003723
miR-126-5p	AUUAUUA	9606	hsa-miR-126-5p	CAUUAUUACUUUUGGUACGCG	0	MIMAT0000444
miR-126-5p	AUUAUUA	9913	bta-miR-126-5p	CAUUAUUACUUUUGGUACGCG	-1	MIMAT0004328
miR-126-5p	AUUAUUA	10116	rno-miR-126a-5p	CAUUAUUACUUUUGGUACGCG	-1	MIMAT0000831
miR-126-5p	AUUAUUA	13616	mdo-miR-126-5p	CAUUAUUACUUUUGGUACGCG	-1	MIMAT0012743
miR-1266	CUCAGGG	9598	ptr-miR-1266	CCUCAGGGCUGUAGAACAGGGCU	-1	MIMAT0007990
miR-1266-3p	CCUGUUC	9606	hsa-miR-1266-3p	CCCUGUUCUAUGCCCUGAGGGA	0	MIMAT0026742
miR-1266-5p/4518	CUCAGGG	9606	hsa-miR-1266-5p	CCUCAGGGCUGUAGAACAGGGCU	-1	MIMAT0005920
miR-1266-5p/4518	CUCAGGG	9606	hsa-miR-4518	GCUCAGGGAUGAUAACUGUGCUGAGA	-1	MIMAT0019055
miR-1267	CUGUUGA	9598	ptr-miR-1267	CCUGUUGAAGUGUAAUCCCCA	-1	MIMAT0007991
miR-1267	CUGUUGA	9606	hsa-miR-1267	CCUGUUGAAGUGUAAUCCCCA	-1	MIMAT0005921
miR-1268a/1268b	GGGCGUG	9606	hsa-miR-1268a	CGGGCGUGGUGGUGGGGG	-1	MIMAT0005922
miR-1268a/1268b	GGGCGUG	9606	hsa-miR-1268b	CGGGCGUGGUGGUGGGGGUG	-1	MIMAT0018925
miR-1269	UGGACUG	9606	hsa-miR-1269a	CUGGACUGAGCCGUGCUACUGG	0	MIMAT0005923
miR-1269	UGGACUG	9606	hsa-miR-1269b	CUGGACUGAGCCAUGCUACUGG	0	MIMAT0019059
miR-126a-5p	AUUAUUA	10090	mmu-miR-126a-5p	CAUUAUUACUUUUGGUACGCG	0	MIMAT0000137
miR-126b-3p	GCGUACC	10090	mmu-miR-126b-3p	CGCGUACCAAAAGUAAUAAUGUG	-1	MIMAT0029895
miR-126b-5p	UUAUUAC	10090	mmu-miR-126b-5p	AUUAUUACUCACGGUACGAGUU	-1	MIMAT0029894
miR-127	CGGAUCC	9598	ptr-miR-127	UCGGAUCCGUCUGAGCUUGGCU	1	MIMAT0002282
miR-127	CGGAUCC	9615	cfa-miR-127	UCGGAUCCGUCUGAGCUUGGCU	1	MIMAT0006713
miR-127	CGGAUCC	9913	bta-miR-127	UCGGAUCCGUCUGAGCUUGGCU	1	MIMAT0003787
miR-1270	UGGAGAU	9606	hsa-miR-1270	CUGGAGAUAUGGAAGAGCUGUGU	0	MIMAT0005924
miR-1270	UGGAGAU	9606	hsa-miR-620	AUGGAGAUAGAUAUAGAAAU	0	MIMAT0003289
miR-1271-3p	UGCCUGC	9544	mml-miR-1271-3p	GUGCCUGCUAUGUGCCGGGCA	-1	MIMAT0027108
miR-1272	AUGAUGA	9598	ptr-miR-1272	GAUGAUGAUGGCAGCAAAUUCUGAAA	-1	MIMAT0007993
miR-1272	AUGAUGA	9606	hsa-miR-1272	GAUGAUGAUGGCAGCAAAUUCUGAAA	-1	MIMAT0005925
miR-1273	GGCGACA	9598	ptr-miR-1273	GGGCGACAAAGCAAGACUCUUUCUU	-1	MIMAT0007994
miR-1273a	GGCGACA	9606	hsa-miR-1273a	GGGCGACAAAGCAAGACUCUUUCUU	-1	MIMAT0005926
miR-1273c	GCGACAA	9606	hsa-miR-1273c	GGCGACAAAACGAGACCCUGUC	-1	MIMAT0015017
miR-1273d	AACCCAU	9606	hsa-miR-1273d	GAACCCAUGAGGUUGAGGCUGCAGU	-1	MIMAT0015090
miR-1273e	UGCUUGA	9606	hsa-miR-1273e	UUGCUUGAACCCAGGAAGUGGA	-1	MIMAT0018079
miR-1273f	GAGAUGG	9606	hsa-miR-1273f	GGAGAUGGAGGUUGCAGUG	-1	MIMAT0020601
miR-1273g-3p	CCACUGC	9606	hsa-miR-1273g-3p	ACCACUGCACUCCAGCCUGAG	-1	MIMAT0022742
miR-1273g-5p	GUGGUUG	9606	hsa-miR-1273g-5p	GGUGGUUGAGGCUGCAGUAAGU	-1	MIMAT0020602
miR-1273h-3p	UGCAGAC	9606	hsa-miR-1273h-3p	CUGCAGACUCGACCUCCCAGGC	-1	MIMAT0030416
miR-127-3p	CGGAUCC	9544	mml-miR-127-3p	UCGGAUCCGUCUGAGCUUGGCU	1	MIMAT0002281
miR-127-3p	CGGAUCC	9606	hsa-miR-127-3p	UCGGAUCCGUCUGAGCUUGGCU	1	MIMAT0000446
miR-127-3p	CGGAUCC	10090	mmu-miR-127-3p	UCGGAUCCGUCUGAGCUUGGCU	1	MIMAT0000139
miR-127-3p	CGGAUCC	10116	rno-miR-127-3p	UCGGAUCCGUCUGAGCUUGGCU	1	MIMAT0000833
miR-1275	UGGGGGA	9598	ptr-miR-1275	GUGGGGGAGAGGCUGUC	-1	MIMAT0007996
miR-1275/4665-5p	UGGGGGA	9606	hsa-miR-1275	GUGGGGGAGAGGCUGUC	-1	MIMAT0005929
miR-1275/4665-5p	UGGGGGA	9606	hsa-miR-4665-5p	CUGGGGGACGCGUGAGCGCGAGC	-1	MIMAT0019739
miR-127-5p	GAAGCUC	9544	mml-miR-127-5p	UGAAGCUCAGAGGGCUCUGAUU	-1	MIMAT0026570
miR-127-5p	UGAAGCU	9606	hsa-miR-127-5p	CUGAAGCUCAGAGGGCUCUGAU	-1	MIMAT0004604
miR-127-5p	UGAAGCU	10090	mmu-miR-127-5p	CUGAAGCUCAGAGGGCUCUGAU	-1	MIMAT0004530
miR-127-5p	UGAAGCU	10116	rno-miR-127-5p	CUGAAGCUCAGAGGGCUCUGAUU	-1	MIMAT0017117
miR-1276	AAAGAGC	9598	ptr-miR-1276	UAAAGAGCCCUGUGGAGACA	-1	MIMAT0007997
miR-1276	AAAGAGC	9606	hsa-miR-1276	UAAAGAGCCCUGUGGAGACA	0	MIMAT0005930
miR-1277	ACGUAGA	9544	mml-miR-1277	UACGUAGAUAUAUAUGUAUUU	-1	MIMAT0024317
miR-1277	ACGUAGA	9913	bta-miR-1277	UACGUAGAUAUAUAUGUAUUUU	-1	MIMAT0024569
miR-1277-3p	ACGUAGA	9606	hsa-miR-1277-3p	UACGUAGAUAUAUAUGUAUUUU	0	MIMAT0005933
miR-1277-5p	AAUAUAU	9606	hsa-miR-1277-5p	AAAUAUAUAUAUAUAUGUACGUAU	0	MIMAT0022724
miR-1278	AGUACUG	9598	ptr-miR-1278	UAGUACUGUGCAUAUCAUCU	-1	MIMAT0007998
miR-1278	AGUACUG	9606	hsa-miR-1278	UAGUACUGUGCAUAUCAUCUAU	0	MIMAT0005936
miR-1279	CAUAUUG	9606	hsa-miR-1279	UCAUAUUGCUUCUUUCU	-1	MIMAT0005937
miR-128	CACAGUG	8364	xtr-miR-128	UCACAGUGAACCGGUCUCUUUU	2	MIMAT0003589
miR-128	CACAGUG	9598	ptr-miR-128	UCACAGUGAACCGGUCUCUUU	2	MIMAT0002230
miR-128	CACAGUG	9615	cfa-miR-128	UCACAGUGAACCGGUCUCUUU	2	MIMAT0006633
miR-128	CACAGUG	9913	bta-miR-128	UCACAGUGAACCGGUCUCUUU	2	MIMAT0003541
miR-1281	CGCCUCC	9598	ptr-miR-1281	UCGCCUCCUCCUCUCCC	-1	MIMAT0008000
miR-1281	CGCCUCC	9606	hsa-miR-1281	UCGCCUCCUCCUCUCCC	-1	MIMAT0005939
miR-1281	CGCCUCC	9913	bta-miR-1281	UCGCCUCCUCCUCUCCC	-1	MIMAT0009962
miR-128-1-5p	GGGGCCG	9606	hsa-miR-128-1-5p	CGGGGCCGUAGCACUGUCUGAGA	-1	MIMAT0026477
miR-128-1-5p	GGGGCCG	9606	hsa-miR-128-2-5p	GGGGGCCGAUACACUGUACGAGA	-1	MIMAT0031095
miR-1282	CGUUUGC	9598	ptr-miR-1282	UCGUUUGCCUUUUUCUGCUU	-1	MIMAT0008001
miR-1282	CGUUUGC	9606	hsa-miR-1282	UCGUUUGCCUUUUUCUGCUU	-1	MIMAT0005940
miR-1282	CGUUUGC	9913	bta-miR-1282	UCGUUUGCCUUUUUCUGCUU	-1	MIMAT0009954
miR-1283	CUACAAA	9606	hsa-miR-1283	UCUACAAAGGAAAGCGCUUUCU	-1	MIMAT0005799
miR-1283a	CUACAAA	9598	ptr-miR-1283a	UCUACAAAGGAAAGCGCUUUCU	-1	MIMAT0008002
miR-128-3p	CACAGUG	9031	gga-miR-128-3p	UCACAGUGAACCGGUCUCUUU	2	MIMAT0001123
miR-128-3p	CACAGUG	9544	mml-miR-128a-3p	UCACAGUGAACCGGUCUCUUUU	2	MIMAT0002229
miR-128-3p	CACAGUG	9544	mml-miR-128b-3p	UCACAGUGAACCGGUCUCUUU	2	MIMAT0006184
miR-128-3p	CACAGUG	9606	hsa-miR-128-3p	UCACAGUGAACCGGUCUCUUU	2	MIMAT0000424
miR-128-3p	CACAGUG	9606	hsa-miR-216a-3p	UCACAGUGGUCUCUGGGAUUAU	2	MIMAT0022844
miR-128-3p	CACAGUG	9606	hsa-miR-3681-3p	ACACAGUGCUUCAUCCACUACU	2	MIMAT0018109
miR-128-3p	CACAGUG	10090	mmu-miR-128-3p	UCACAGUGAACCGGUCUCUUU	2	MIMAT0000140
miR-128-3p	CACAGUG	10090	mmu-miR-6539	GCACAGUGAUGAACUCUGAGGGCU	2	MIMAT0025584
miR-128-3p	CACAGUG	10116	rno-miR-128-3p	UCACAGUGAACCGGUCUCUUU	2	MIMAT0000834
miR-128-3p	CACAGUG	13616	mdo-miR-128a-3p	UCACAGUGAACCGGUCUCUUU	2	MIMAT0004104
miR-128-3p	CACAGUG	13616	mdo-miR-128b-3p	UCACAGUGAACCGGUCUCUUU	2	MIMAT0028609
miR-1284	CUAUACA	9598	ptr-miR-1284	UCUAUACAGACCCUGGCUUUUC	-1	MIMAT0008003
miR-1284	CUAUACA	9606	hsa-miR-1284	UCUAUACAGACCCUGGCUUUUC	-1	MIMAT0005941
miR-1284	CUGUACA	9544	mml-miR-1284	UCUGUACAGACCCUGGCUUU	-1	MIMAT0024343
miR-1284/2377	CUGCACA	9913	bta-miR-1284	UCUGCACAGACCCUGGCUUUUC	-1	MIMAT0009955
miR-1284/2377	CUGCACA	9913	bta-miR-2377	ACUGCACAGACCUAGGCUCU	-1	MIMAT0011923
miR-1285/612	CUGGGCA	9598	ptr-miR-1285	UCUGGGCAACAAAGUGAGACCU	-1	MIMAT0008004
miR-1285/612	CUGGGCA	9598	ptr-miR-612	GCUGGGCAGGGCUUCUGAGCUCCUU	-1	MIMAT0008274
miR-1285-5p	AUCUCAC	9606	hsa-miR-1285-5p	GAUCUCACUUUGUUGCCCAGG	-1	MIMAT0022719
miR-128-5p	GGGGCCG	9031	gga-miR-128-1-5p	CGGGGCCGUAACACUGUCUGAGA	-1	MIMAT0031096
miR-128-5p	GGGGCCG	9031	gga-miR-128-2-5p	GGGGGCCGUUACACUGUAAGAGA	-1	MIMAT0026506
miR-128-5p	GGGGCCG	9544	mml-miR-128a-5p	CGGGGCCGUAGCACUGUCUGAGA	-1	MIMAT0026565
miR-128-5p	GGGGCCG	9544	mml-miR-128b-5p	GGGGGCCGAUACACUGUACGAGA	-1	MIMAT0026814
miR-128-5p	GGGGCCG	10090	mmu-miR-128-1-5p	CGGGGCCGUAGCACUGUCUGA	-1	MIMAT0016982
miR-128-5p	GGGGCCG	10090	mmu-miR-128-2-5p	GGGGGCCGAUGCACUGUAAGAGA	-1	MIMAT0017069
miR-128-5p	GGGGCCG	10116	rno-miR-128-1-5p	CGGGGCCGUAGCACUGUCUGA	-1	MIMAT0017118
miR-128-5p	GGGGCCG	10116	rno-miR-128-2-5p	GGGGGCCGAUGCACUGUAAGA	-1	MIMAT0017119
miR-128-5p	GGGGCCG	13616	mdo-miR-128a-5p	GGGGGCCGUUACACUGUCAGAGA	-1	MIMAT0026662
miR-128-5p	GGGGCCG	13616	mdo-miR-128b-5p	CGGGGCCGUAGCACUGUCUGAGA	-1	MIMAT0028608
miR-1286	GCAGGAC	9598	ptr-miR-1286	UGCAGGACCAAGAUGAGCCCU	-1	MIMAT0008005
miR-1286	GCAGGAC	9606	hsa-miR-1286	UGCAGGACCAAGAUGAGCCCU	0	MIMAT0005877
miR-1287	GCUGGAU	9913	bta-miR-1287	UGCUGGAUCAGUGGUUUGAGUC	-1	MIMAT0009971
miR-1287-3p	UCUAGCC	9606	hsa-miR-1287-3p	CUCUAGCCACAGAUGCAGUGAU	-1	MIMAT0026738
miR-1287-5p	GCUGGAU	9606	hsa-miR-1287-5p	UGCUGGAUCAGUGGUUCGAGUC	0	MIMAT0005878
miR-1288	GGACUGC	9598	ptr-miR-1288	UGGACUGCCCUGAUCUGGAGA	-1	MIMAT0008006
miR-1288-3p	GGACUGC	9606	hsa-miR-1288-3p	UGGACUGCCCUGAUCUGGAGA	-1	MIMAT0005942
miR-1288-5p	CAGAUCA	9606	hsa-miR-1288-5p	GCAGAUCAGGACUGUAACUCACC	-1	MIMAT0026743
miR-1289	GGAGUCC	9598	ptr-miR-1289	UGGAGUCCAGGAAUCUGCAUUUU	-1	MIMAT0008007
miR-1289	GGAGUCC	9606	hsa-miR-1289	UGGAGUCCAGGAAUCUGCAUUUU	-1	MIMAT0005879
miR-129	UUUUUGC	8364	xtr-miR-129	CUUUUUGCGGUCUGGGCUUGC	2	MIMAT0003590
miR-129	UUUUUGC	9598	ptr-miR-129	CUUUUUGCGGUCUGGGCUUGC	2	MIMAT0008010
miR-129	UUUUUGC	9615	cfa-miR-129	CUUUUUGCGGUCUGGGCUUGC	2	MIMAT0006623
miR-1290	GGAUUUU	9598	ptr-miR-1290	UGGAUUUUUGGAUCAGGGA	-1	MIMAT0008008
miR-1290	GGAUUUU	9606	hsa-miR-1290	UGGAUUUUUGGAUCAGGGA	-1	MIMAT0005880
miR-1291	GGCCCUG	9598	ptr-miR-1291	UGGCCCUGACUGAAGACCAGCAGU	-1	MIMAT0008009
miR-1291	GGCCCUG	9913	bta-miR-1291	UGGCCCUGACUGAAGACCUGCAGU	-1	MIMAT0009956
miR-1291	UGGCUCU	10090	mmu-miR-1291	AUGGCUCUUACUGAAGACUAGCAGUU	-1	MIMAT0031397
miR-1291/6775-3p	GGCCCUG	9606	hsa-miR-1291	UGGCCCUGACUGAAGACCAGCAGU	-1	MIMAT0005881
miR-1291/6775-3p	GGCCCUG	9606	hsa-miR-6775-3p	AGGCCCUGUCCUCUGCCCCAG	-1	MIMAT0027451
miR-1292	GGGAACG	9598	ptr-miR-1292	UGGGAACGGGUUCCGGCAGACGCUG	-1	MIMAT0008011
miR-1292-3p	CGCGCCC	9606	hsa-miR-1292-3p	UCGCGCCCCGGCUCCCGUUC	-1	MIMAT0022948
miR-1292-5p	GGGAACG	9606	hsa-miR-1292-5p	UGGGAACGGGUUCCGGCAGACGCUG	-1	MIMAT0005943
miR-1293	GGGUGGU	9598	ptr-miR-1293	UGGGUGGUCUGGAGAUUUGUGC	-1	MIMAT0008012
miR-1293/4483	GGGUGGU	9606	hsa-miR-1293	UGGGUGGUCUGGAGAUUUGUGC	-1	MIMAT0005883
miR-1293/4483	GGGUGGU	9606	hsa-miR-4483	GGGGUGGUCUGUUGUUG	-1	MIMAT0019017
miR-129-3p	AGCCCUU	9544	mml-miR-129-1-3p	AAGCCCUUACCCCAAAAAGUAU	2	MIMAT0006186
miR-129-3p	AGCCCUU	9544	mml-miR-129-2-3p	AAGCCCUUACCCCAAAAAGCA	2	MIMAT0031083
miR-129-3p	AGCCCUU	9913	bta-miR-129-3p	AAGCCCUUACCCCAAAAAGCAU	2	MIMAT0009222
miR-129-3p	AGCCCUU	10090	mmu-miR-129-1-3p	AAGCCCUUACCCCAAAAAGUAU	2	MIMAT0016994
miR-129-3p	AGCCCUU	10090	mmu-miR-129-2-3p	AAGCCCUUACCCCAAAAAGCAU	2	MIMAT0000544
miR-129-3p	AGCCCUU	10116	rno-miR-129-1-3p	AAGCCCUUACCCCAAAAAG	2	MIMAT0017120
miR-129-3p	AGCCCUU	10116	rno-miR-129-2-3p	AAGCCCUUACCCCAAAAAGCAU	2	MIMAT0000601
miR-129-3p	AGCCCUU	9606	hsa-miR-129-1-3p	AAGCCCUUACCCCAAAAAGUAU	2	MIMAT0004548
miR-129-3p	AGCCCUU	9606	hsa-miR-129-2-3p	AAGCCCUUACCCCAAAAAGCAU	2	MIMAT0004605
miR-129-3p/7373-5p/7374-5p/7375-5p	AGCCCUU	13616	mdo-miR-129-3p	AAGCCCUUACCCCAAAAAGUA	2	MIMAT0026663
miR-129-3p/7373-5p/7374-5p/7375-5p	AGCCCUU	13616	mdo-miR-7373a-5p	AAGCCCUUUUUCUGGUAGUUG	2	MIMAT0028792
miR-129-3p/7373-5p/7374-5p/7375-5p	AGCCCUU	13616	mdo-miR-7373b-5p	AAGCCCUUCUGUUAGUAGUUGAGU	2	MIMAT0028802
miR-129-3p/7373-5p/7374-5p/7375-5p	AGCCCUU	13616	mdo-miR-7373c-5p	AAGCCCUUUUAUUAAUCAUCUGCG	2	MIMAT0028804
miR-129-3p/7373-5p/7374-5p/7375-5p	AGCCCUU	13616	mdo-miR-7373d-5p	AAGCCCUUUUAUUAUUUGUAGAA	2	MIMAT0028806
miR-129-3p/7373-5p/7374-5p/7375-5p	AGCCCUU	13616	mdo-miR-7374a-5p	AAGCCCUUACCAAUAUAUUAGA	2	MIMAT0028794
miR-129-3p/7373-5p/7374-5p/7375-5p	AGCCCUU	13616	mdo-miR-7374b-5p	AAGCCCUUACCCAUCUCUCUGA	2	MIMAT0028800
miR-129-3p/7373-5p/7374-5p/7375-5p	AGCCCUU	13616	mdo-miR-7375-5p	UAGCCCUUACCCCACCGAUUAAU	2	MIMAT0028796
miR-1294	GUGAGGU	9598	ptr-miR-1294	UGUGAGGUUGGCAUUGUUGUCU	-1	MIMAT0008013
miR-1294	GUGAGGU	9606	hsa-miR-1294	UGUGAGGUUGGCAUUGUUGUCU	0	MIMAT0005884
miR-1295	UAGGCCG	9598	ptr-miR-1295	UUAGGCCGCAGAUCUGGGUGA	-1	MIMAT0008014
miR-1295a	UAGGCCG	9606	hsa-miR-1295a	UUAGGCCGCAGAUCUGGGUGA	0	MIMAT0005885
miR-1295b-3p	AUAGGCC	9606	hsa-miR-1295b-3p	AAUAGGCCACGGAUCUGGGCAA	-1	MIMAT0022294
miR-1295b-5p/1912	ACCCAGA	9606	hsa-miR-1295b-5p	CACCCAGAUCUGCGGCCUAAU	-1	MIMAT0022293
miR-1295b-5p/1912	ACCCAGA	9606	hsa-miR-1912	UACCCAGAGCAUGCAGUGUGAA	-1	MIMAT0007887
miR-129-5p	UUUUUGC	9544	mml-miR-129-5p	CUUUUUGCGGUCUGGGCUUGC	2	MIMAT0006185
miR-129-5p	UUUUUGC	9606	hsa-miR-129-5p	CUUUUUGCGGUCUGGGCUUGC	2	MIMAT0000242
miR-129-5p	UUUUUGC	9913	bta-miR-129	CUUUUUGCGGUCUGGGCUUGCU	2	MIMAT0009220
miR-129-5p	UUUUUGC	9913	bta-miR-129-5p	CUUUUUGCGGUCUGGGCUUGCU	2	MIMAT0009221
miR-129-5p	UUUUUGC	10090	mmu-miR-129-5p	CUUUUUGCGGUCUGGGCUUGC	2	MIMAT0000209
miR-129-5p	UUUUUGC	10116	rno-miR-129-5p	CUUUUUGCGGUCUGGGCUUGC	2	MIMAT0000600
miR-129-5p	UUUUUGC	13616	mdo-miR-129-5p	CUUUUUGCGGUCUGGGCUUGCU	2	MIMAT0004105
miR-1296	UAGGGCC	9598	ptr-miR-1296	UUAGGGCCCUGGCUCCAUCUCC	-1	MIMAT0008015
miR-1296	UAGGGCC	9615	cfa-miR-1296	UUAGGGCCCUGGCUCCAUCUCCUUU	-1	MIMAT0034413
miR-1296	UAGGGCC	9913	bta-miR-1296	UUAGGGCCCUGGCUCCAUCUCC	-1	MIMAT0009964
miR-1296-3p	AGUGGGG	9606	hsa-miR-1296-3p	GAGUGGGGCUUCGACCCUAACC	-1	MIMAT0026637
miR-1296-5p	UAGGGCC	9544	mml-miR-1296-5p	UUAGGGCCCUGGCUCCAUCUCCU	-1	MIMAT0024328
miR-1296-5p	UAGGGCC	9606	hsa-miR-1296-5p	UUAGGGCCCUGGCUCCAUCUCC	0	MIMAT0005794
miR-1297	UUCAUGU	10116	rno-miR-1297	AUUCAUGUAAUUCAGGUG	-1	MIMAT0035723
miR-1298	UCAUUCG	9598	ptr-miR-1298	UUCAUUCGGCUGUCCAGAUGUA	1	MIMAT0008017
miR-1298	UCAUUCG	9913	bta-miR-1298	UUCAUUCGGCUGUCCAGAUGUA	1	MIMAT0009970
miR-1298	UCAUUCG	10116	rno-miR-1298	UUCAUUCGGCUGUCCAGAUGUA	1	MIMAT0025060
miR-1298-3p	AUCUGGG	9544	mml-miR-1298-3p	CAUCUGGGCAACUGACUGAACU	-1	MIMAT0027109
miR-1298-3p	AUCUGGG	9606	hsa-miR-1298-3p	CAUCUGGGCAACUGACUGAAC	-1	MIMAT0026641
miR-1298-3p	AUCUGGG	10090	mmu-miR-1298-3p	CAUCUGGGCAACUGAUUGAACU	-1	MIMAT0014810
miR-1298-5p	UCAUUCG	9544	mml-miR-1298-5p	UUCAUUCGGCUGUCCAGAUGUA	1	MIMAT0024316
miR-1298-5p	UCAUUCG	9606	hsa-miR-1298-5p	UUCAUUCGGCUGUCCAGAUGUA	1	MIMAT0005800
miR-1298-5p	UCAUUCG	10090	mmu-miR-1298-5p	UUCAUUCGGCUGUCCAGAUGUA	1	MIMAT0014809
miR-1299	UCUGGAA	9598	ptr-miR-1299	UUCUGGAAUUCUGUGUGAGGG	-1	MIMAT0008018
miR-1299	UCUGGAA	9606	hsa-miR-1299	UUCUGGAAUUCUGUGUGAGGGA	-1	MIMAT0005887
miR-129b-3p	AAGCCCA	10090	mmu-miR-129b-3p	CAAGCCCAGACCGCAAAAAGAUU	-1	MIMAT0029863
miR-129b-5p	CUUUUUG	10090	mmu-miR-129b-5p	GCUUUUUGGGGUAAGGGCUUCC	-1	MIMAT0029862
miR-130/301	AGUGCAA	8364	xtr-miR-130a	CAGUGCAAUGUUAAAAGGGCAU	2	MIMAT0003591
miR-130/301	AGUGCAA	8364	xtr-miR-130b	CAGUGCAAUGAUGAAAGGGCAU	2	MIMAT0003593
miR-130/301	AGUGCAA	8364	xtr-miR-130c	CAGUGCAAUAUUAAAAGGGCAU	2	MIMAT0003592
miR-130/301	AGUGCAA	8364	xtr-miR-301	CAGUGCAAUAGUAUUGUCAAAGC	2	MIMAT0003635
miR-130/301/454	AGUGCAA	9598	ptr-miR-130a	CAGUGCAAUGUUAAAAGGGCAU	2	MIMAT0008025
miR-130/301/454	AGUGCAA	9598	ptr-miR-130b	CAGUGCAAUGAUGAAAGGGCAU	2	MIMAT0008026
miR-130/301/454	AGUGCAA	9598	ptr-miR-301a	CAGUGCAAUAGUAUUGUCAAAGC	2	MIMAT0008084
miR-130/301/454	AGUGCAA	9598	ptr-miR-301b	CAGUGCAAUGAUAUUGUCAAAGC	2	MIMAT0008085
miR-130/301/454	AGUGCAA	9598	ptr-miR-454	UAGUGCAAUAUUGCUUAUAGGGU	2	MIMAT0008156
miR-130/301/454	AGUGCAA	9615	cfa-miR-130a	CAGUGCAAUGUUAAAAGGGCAU	2	MIMAT0006631
miR-130/301/454	AGUGCAA	9615	cfa-miR-130b	CAGUGCAAUGAUGAAAGGGCAU	2	MIMAT0006659
miR-130/301/454	AGUGCAA	9615	cfa-miR-301a	CAGUGCAAUAGUAUUGUCAAAGC	2	MIMAT0009853
miR-130/301/454	AGUGCAA	9615	cfa-miR-301b	CAGUGCAAUGAUAUUGUCAAAGC	2	MIMAT0009854
miR-130/301/454	AGUGCAA	9615	cfa-miR-454	UAGUGCAAUAUUGCUUAUAGGG	2	MIMAT0009927
miR-130/301/454	AGUGCAA	9913	bta-miR-130a	CAGUGCAAUGUUAAAAGGGCAU	2	MIMAT0009223
miR-130/301/454	AGUGCAA	9913	bta-miR-130b	CAGUGCAAUGAUGAAAGGGCAU	2	MIMAT0009224
miR-130/301/454	AGUGCAA	9913	bta-miR-301a	CAGUGCAAUAGUAUUGUCAAAGCAU	2	MIMAT0009276
miR-130/301/454	AGUGCAA	9913	bta-miR-301b	CAGUGCAAUGAUAUUGUCAAAGCAU	2	MIMAT0009277
miR-130/301/454	AGUGCAA	9913	bta-miR-454	UAGUGCAAUAUUGCUUAUAGGGU	2	MIMAT0009326
miR-1301	UGCAGCU	9615	cfa-miR-1301	UUGCAGCUGCCUGGGAGUGACUUCA	-1	MIMAT0034337
miR-1301	UGCAGCU	9913	bta-miR-1301	UUGCAGCUGCCUAGGAGUGAUUUC	-1	MIMAT0009958
miR-1301-3p	UGCAGCU	9606	hsa-miR-1301-3p	UUGCAGCUGCCUGGGAGUGACUUC	0	MIMAT0005797
miR-1301-3p	UGCAGCU	9606	hsa-miR-5047	UUGCAGCUGCGGUUGUAAGGU	0	MIMAT0020541
miR-1301-5p/6502-5p	GCUCUAG	9606	hsa-miR-1301-5p	CGCUCUAGGCACCGCAGCA	-1	MIMAT0026639
miR-1301-5p/6502-5p	GCUCUAG	9606	hsa-miR-6502-5p	AGCUCUAGAAAGAUUGUUGACC	-1	MIMAT0025460
miR-1302	UGGGACA	9598	ptr-miR-1302	UUGGGACAUACUUAUGCUAAA	-1	MIMAT0008021
miR-1302/4298	UGGGACA	9606	hsa-miR-1302	UUGGGACAUACUUAUGCUAAA	-1	MIMAT0005890
miR-1302/4298	UGGGACA	9606	hsa-miR-4298	CUGGGACAGGAGGAGGAGGCAG	-1	MIMAT0016852
miR-1303	UUAGAGA	9598	ptr-miR-1303	UUUAGAGACGGGGUCUUGCUCU	-1	MIMAT0008022
miR-1303	UUAGAGA	9606	hsa-miR-1303	UUUAGAGACGGGGUCUUGCUCU	-1	MIMAT0005891
miR-130-3p/301-3p	AGUGCAA	10090	mmu-miR-130a-3p	CAGUGCAAUGUUAAAAGGGCAU	2	MIMAT0000141
miR-130-3p/301-3p	AGUGCAA	10090	mmu-miR-130b-3p	CAGUGCAAUGAUGAAAGGGCAU	2	MIMAT0000387
miR-130-3p/301-3p	AGUGCAA	10090	mmu-miR-130c	CAGUGCAAUGUUCCAAGGUGUG	2	MIMAT0025132
miR-130-3p/301-3p	AGUGCAA	10090	mmu-miR-301a-3p	CAGUGCAAUAGUAUUGUCAAAGC	2	MIMAT0000379
miR-130-3p/301-3p	AGUGCAA	10090	mmu-miR-301b-3p	CAGUGCAAUGGUAUUGUCAAAGC	2	MIMAT0004186
miR-130-3p/301-3p	AGUGCAA	10090	mmu-miR-6341	CAGUGCAAUGAUAUUGUCACUAU	2	MIMAT0025084
miR-130-3p/301-3p	AGUGCAA	10090	mmu-miR-6389	CAGUGCAAUGUUAAACUUUGC	2	MIMAT0025137
miR-130-3p/301-3p	AGUGCAA	10090	mmu-miR-721	CAGUGCAAUUAAAAGGGGGAA	2	MIMAT0003515
miR-130-3p/301-3p	AGUGCAA	10116	rno-miR-130a-3p	CAGUGCAAUGUUAAAAGGGCAU	2	MIMAT0000836
miR-130-3p/301-3p	AGUGCAA	10116	rno-miR-130b-3p	CAGUGCAAUGAUGAAAGGGCAU	2	MIMAT0000837
miR-130-3p/301-3p	AGUGCAA	10116	rno-miR-301a-3p	CAGUGCAAUAGUAUUGUCAAAGC	2	MIMAT0000552
miR-130-3p/301-3p	AGUGCAA	10116	rno-miR-301b-3p	CAGUGCAAUGGUAUUGUCAAAGC	2	MIMAT0005304
miR-130-3p/301-3p	AGUGCAA	13616	mdo-miR-130a-3p	CAGUGCAAUGUAAAAAGGGCAU	2	MIMAT0004106
miR-130-3p/301-3p	AGUGCAA	13616	mdo-miR-130b-3p	CAGUGCAAUUGUGAAAGGGCAU	2	MIMAT0028565
miR-130-3p/301-3p	AGUGCAA	13616	mdo-miR-130c-3p	CAGUGCAAUGUUAAAAGGGCAU	2	MIMAT0028515
miR-130-3p/301-3p	AGUGCAA	13616	mdo-miR-301-3p	CAGUGCAAUAGUAUUGUCAAAGC	2	MIMAT0012739
miR-130-3p/301-3p/454-3p	AGUGCAA	9031	gga-miR-130a-3p	CAGUGCAAUAUUAAAAGGGCAU	2	MIMAT0001167
miR-130-3p/301-3p/454-3p	AGUGCAA	9031	gga-miR-130b-3p	CAGUGCAAUAAUGAAAGGGCGU	2	MIMAT0001165
miR-130-3p/301-3p/454-3p	AGUGCAA	9031	gga-miR-130c-3p	CAGUGCAAUGUUAAAAGGGCAU	2	MIMAT0007734
miR-130-3p/301-3p/454-3p	AGUGCAA	9031	gga-miR-301a-3p	CAGUGCAAUAAUAUUGUCAAAGCAU	2	MIMAT0001166
miR-130-3p/301-3p/454-3p	AGUGCAA	9031	gga-miR-301b-3p	CAGUGCAAUAGUAUUGUCAAAGCAU	2	MIMAT0007742
miR-130-3p/301-3p/454-3p	AGUGCAA	9031	gga-miR-454-3p	UAGUGCAAUAUUGCUUAUAGGGU	2	MIMAT0007292
miR-130-3p/301-3p/454-3p	AGUGCAA	9544	mml-miR-130a-3p	CAGUGCAAUGUUAAAAGGGC	2	MIMAT0002235
miR-130-3p/301-3p/454-3p	AGUGCAA	9544	mml-miR-130b-3p	CAGUGCAAUGAUGAAAGGGCAU	2	MIMAT0006187
miR-130-3p/301-3p/454-3p	AGUGCAA	9544	mml-miR-301a-3p	CAGUGCAAUAGUAUUGUCAAAGC	2	MIMAT0006257
miR-130-3p/301-3p/454-3p	AGUGCAA	9544	mml-miR-301b	CAGUGCAAUGAUAUUGUCAAAGC	2	MIMAT0006258
miR-130-3p/301-3p/454-3p	AGUGCAA	9544	mml-miR-454-3p	UAGUGCAAUAUUGCUUAUAGGGU	2	MIMAT0006338
miR-130-3p/301-3p/454-3p	AGUGCAA	9606	hsa-miR-130a-3p	CAGUGCAAUGUUAAAAGGGCAU	2	MIMAT0000425
miR-130-3p/301-3p/454-3p	AGUGCAA	9606	hsa-miR-130b-3p	CAGUGCAAUGAUGAAAGGGCAU	2	MIMAT0000691
miR-130-3p/301-3p/454-3p	AGUGCAA	9606	hsa-miR-301a-3p	CAGUGCAAUAGUAUUGUCAAAGC	2	MIMAT0000688
miR-130-3p/301-3p/454-3p	AGUGCAA	9606	hsa-miR-301b-3p	CAGUGCAAUGAUAUUGUCAAAGC	2	MIMAT0004958
miR-130-3p/301-3p/454-3p	AGUGCAA	9606	hsa-miR-3666	CAGUGCAAGUGUAGAUGCCGA	2	MIMAT0018088
miR-130-3p/301-3p/454-3p	AGUGCAA	9606	hsa-miR-4295	CAGUGCAAUGUUUUCCUU	2	MIMAT0016844
miR-130-3p/301-3p/454-3p	AGUGCAA	9606	hsa-miR-454-3p	UAGUGCAAUAUUGCUUAUAGGGU	2	MIMAT0003885
miR-1304	UCGAGGC	9544	mml-miR-1304	UUCGAGGCUACAAUGAGAUGUG	-1	MIMAT0024339
miR-1304-3p	CUCACUG	9606	hsa-miR-1304-3p	UCUCACUGUAGCCUCGAACCCC	-1	MIMAT0022720
miR-1304-5p	UUGAGGC	9606	hsa-miR-1304-5p	UUUGAGGCUACAGUGAGAUGUG	-1	MIMAT0005892
miR-1305	UUUCAAC	9606	hsa-miR-1305	UUUUCAACUCUAAUGGGAGAGA	-1	MIMAT0005893
miR-130-5p/7274-3p	CUCUUUU	13616	mdo-miR-130a-5p	GCUCUUUUCACAUUGUGCUACU	-1	MIMAT0026664
miR-130-5p/7274-3p	CUCUUUU	13616	mdo-miR-7274-3p	ACUCUUUUCCUUUUCUCUGCAGGG	-1	MIMAT0028523
miR-1306	CACCUCC	9615	cfa-miR-1306	CCACCUCCCCUGCAAACGUCC	1	MIMAT0006661
miR-1306	CACCUCC	9913	bta-miR-1306	CCACCUCCCCUGCAAACGUCC	1	MIMAT0009974
miR-1306	CGUUGGC	9598	ptr-miR-1306	ACGUUGGCUCUGGUGGUG	-1	MIMAT0008023
miR-1306-3p	ACGUUGG	10116	rno-miR-1306-3p	GACGUUGGCUCUGGUGGUGAUG	-1	MIMAT0024852
miR-1306-3p	CGUUGGC	9544	mml-miR-1306-3p	ACGUUGGCUCUGGUGGUG	-1	MIMAT0028241
miR-1306-3p	CGUUGGC	9606	hsa-miR-1306-3p	ACGUUGGCUCUGGUGGUG	-1	MIMAT0005950
miR-1306-3p	CGUUGGC	10090	mmu-miR-1306-3p	ACGUUGGCUCUGGUGGUGAUG	-1	MIMAT0009411
miR-1306-3p	GGACGUU	9031	gga-miR-1306-3p	UGGACGUUGGCUCUGGUGGUGAU	-1	MIMAT0007329
miR-1306-5p	CACCUCC	9544	mml-miR-1306-5p	CCACCUCCCCUGCAAACGUCC	1	MIMAT0028240
miR-1306-5p	CACCUCC	9606	hsa-miR-1306-5p	CCACCUCCCCUGCAAACGUCCA	1	MIMAT0022726
miR-1306-5p	CACCUCC	10090	mmu-miR-1306-5p	CCACCUCCCCUGCAAACGUCC	1
miR-1306-5p	CACCUCC	10116	rno-miR-1306-5p	CCACCUCCCCUGCAAACGUCCA	1	MIMAT0024851
miR-1306-5p	CCACCUC	9031	gga-miR-1306-5p	ACCACCUCCCCUGCAAACGUCCAGU	-1	MIMAT0026763
miR-1307	CUCGGCG	9598	ptr-miR-1307	ACUCGGCGUGGCGUCGGUCGUG	-1	MIMAT0008024
miR-1307	CUCGGCG	9615	cfa-miR-1307	ACUCGGCGUGGCGUCGGUCGUG	-1	MIMAT0006665
miR-1307	CUCGGCG	9913	bta-miR-1307	ACUCGGCGUGGCGUCGGUCGUG	-1	MIMAT0009969
miR-1307-3p	CUCGGCG	9606	hsa-miR-1307-3p	ACUCGGCGUGGCGUCGGUCGUG	0	MIMAT0005951
miR-1307-5p	CGACCGG	9606	hsa-miR-1307-5p	UCGACCGGACCUCGACCGGCU	0	MIMAT0022727
miR-130a-5p	CUCUUUU	9544	mml-miR-130a-5p	GCUCUUUUCACAUUGUGCUACU	-1	MIMAT0026566
miR-130a-5p	CUCUUUU	10090	mmu-miR-130a-5p	GCUCUUUUCACAUUGUGCUACU	-1	MIMAT0016983
miR-130a-5p	CUCUUUU	10116	rno-miR-130a-5p	GCUCUUUUCACAUUGUGCUACU	-1	MIMAT0017121
miR-130ac-5p	CCCUUUU	9031	gga-miR-130a-5p	GCCCUUUUUCUGUUGUACUACU	-1	MIMAT0026532
miR-130ac-5p	CCCUUUU	9031	gga-miR-130c-5p	GCCCUUUUUAUGUUGUACUACU	-1	MIMAT0007733
miR-130b-5p	CUCUUUC	9031	gga-miR-130b-5p	CCUCUUUCCCUGUUGCACUACU	-1	MIMAT0026530
miR-130b-5p	CUCUUUC	9544	mml-miR-130b-5p	ACUCUUUCCCUGUUGCACUACU	-1	MIMAT0026815
miR-130b-5p	CUCUUUC	9606	hsa-miR-130b-5p	ACUCUUUCCCUGUUGCACUAC	-1	MIMAT0004680
miR-130b-5p	CUCUUUC	10090	mmu-miR-130b-5p	ACUCUUUCCCUGUUGCACUACU	0	MIMAT0004583
miR-130b-5p	CUCUUUC	10090	mmu-miR-7014-3p	CCUCUUUCAUACCAACCACAG	0	MIMAT0027933
miR-130b-5p	CUCUUUC	10116	rno-miR-130b-5p	ACUCUUUCCCUGUUGCACUACU	-1	MIMAT0017122
miR-130b-5p	CUCUUUC	13616	mdo-miR-130b-5p	GCUCUUUCCCUGUUGCCCUGCU	-1	MIMAT0028564
miR-130c-5p	CCCUUUU	13616	mdo-miR-130c-1-5p	GCCCUUUUUAUGUUGUACUACU	-1	MIMAT0028514
miR-130c-5p	CCCUUUU	13616	mdo-miR-130c-2-5p	GCCCUUUUCUUGUUGCCCUGCU	-1	MIMAT0031110
miR-132	AACAGUC	9615	cfa-miR-132	UAACAGUCUACAGCCAUGGUCGC	2	MIMAT0006732
miR-132	AACAGUC	9913	bta-miR-132	UAACAGUCUACAGCCAUGGUCG	2	MIMAT0003812
miR-132/212	AACAGUC	8364	xtr-miR-132	UAACAGUCUACAGCCAUGGUCG	2	MIMAT0003594
miR-132/212	AACAGUC	8364	xtr-miR-212	UAACAGUCUACAGUCAUGGCU	2	MIMAT0003699
miR-1322	AUGAUGC	9598	ptr-miR-1322	GAUGAUGCUGCUGAUGCUG	-1	MIMAT0008027
miR-1322	AUGAUGC	9606	hsa-miR-1322	GAUGAUGCUGCUGAUGCUG	-1	MIMAT0005953
miR-1323	CAAAACU	9598	ptr-miR-1323	UCAAAACUGAGGGGCAUUUUCU	-1	MIMAT0008028
miR-1323	CAAAACU	9606	hsa-miR-1323	UCAAAACUGAGGGGCAUUUUCU	0	MIMAT0005795
miR-1323	CAAAACU	9606	hsa-miR-548o-3p	CCAAAACUGCAGUUACUUUUGC	0	MIMAT0005919
miR-1323-5p	CAAAACU	9544	mml-miR-1323-5p	UCAAAACUGAGGGGCAUUUUC	-1	MIMAT0024346
miR-132-3p/212-3p	AACAGUC	9544	mml-miR-132-3p	UAACAGUCUACAGCCAUGGUCG	2	MIMAT0006188
miR-132-3p/212-3p	AACAGUC	9544	mml-miR-212-3p	UAACAGUCUCCAGUCAGGGCC	2	MIMAT0006241
miR-132-3p/212-3p	AACAGUC	9606	hsa-miR-132-3p	UAACAGUCUACAGCCAUGGUCG	2	MIMAT0000426
miR-132-3p/212-3p	AACAGUC	9606	hsa-miR-212-3p	UAACAGUCUCCAGUCACGGCC	2	MIMAT0000269
miR-132-3p/212-3p	AACAGUC	10090	mmu-miR-132-3p	UAACAGUCUACAGCCAUGGUCG	2	MIMAT0000144
miR-132-3p/212-3p	AACAGUC	10090	mmu-miR-212-3p	UAACAGUCUCCAGUCACGGCCA	2	MIMAT0000659
miR-132-3p/212-3p	AACAGUC	10116	rno-miR-132-3p	UAACAGUCUACAGCCAUGGUCG	2	MIMAT0000838
miR-132-3p/212-3p	AACAGUC	10116	rno-miR-212-3p	UAACAGUCUCCAGUCACGGCCA	2	MIMAT0000883
miR-132-3p/212-3p	AACAGUC	13616	mdo-miR-132-3p	UAACAGUCUACAGCCAUGGUCG	2	MIMAT0004149
miR-132-3p/212-3p	AACAGUC	13616	mdo-miR-212-3p	UAACAGUCUCCAGUCACGGCC	2	MIMAT0004148
miR-1324	CAGACAG	9598	ptr-miR-1324	CCAGACAGAAUUCUAUGCACUUUC	-1	MIMAT0008029
miR-1324	CAGACAG	9606	hsa-miR-1324	CCAGACAGAAUUCUAUGCACUUUC	-1	MIMAT0005956
miR-132-5p	CCGUGGC	9544	mml-miR-132-5p	ACCGUGGCUUUCGAUUGUUACU	-1	MIMAT0026816
miR-132-5p	CCGUGGC	9606	hsa-miR-132-5p	ACCGUGGCUUUCGAUUGUUACU	0	MIMAT0004594
miR-132-5p	CCGUGGC	10090	mmu-miR-132-5p	ACCGUGGCUUUCGAUUGUUACU	0
miR-132-5p	CCGUGGC	10116	rno-miR-132-5p	ACCGUGGCUUUCGAUUGUUACU	-1	MIMAT0017123
miR-132-5p	CCGUGGC	13616	mdo-miR-132-5p	ACCGUGGCUUUCGAUUGUUACU	-1	MIMAT0026693
miR-1329-3p	CUCGUAG	9031	gga-miR-1329-3p	CCUCGUAGCUUGAUCACGAUAU	-1	MIMAT0007282
miR-1329-5p	ACAGUGA	9031	gga-miR-1329-5p	UACAGUGAUCACGUUACGAUGG	-1	MIMAT0007281
miR-133	AGCUGGU	10116	rno-miR-133c	CAGCUGGUUGAAGGGGACCAA	-1	MIMAT0017872
miR-133	UGGUCCC	8364	xtr-miR-133a	UUGGUCCCCUUCAACCAGCUGU	2	MIMAT0003708
miR-133	UGGUCCC	8364	xtr-miR-133b	UUGGUCCCCUUCAACCAGCUA	2	MIMAT0003597
miR-133	UGGUCCC	8364	xtr-miR-133c	UUGGUCCCCUUCAACCAGCUGC	2	MIMAT0003595
miR-133	UGGUCCC	8364	xtr-miR-133d	UUGGUCCCCUUCAACCAGCCGC	2	MIMAT0003596
miR-133	UGGUCCC	9615	cfa-miR-133a	UUGGUCCCCUUCAACCAGCUGU	2	MIMAT0009834
miR-133	UGGUCCC	9615	cfa-miR-133c	UUGGUCCCCUUCAACCAGCUG	2	MIMAT0009833
miR-133	UGUCCCC	9544	mml-miR-133a	UUGUCCCCUUCAACCAGCUGU	-1	MIMAT0002244
miR-133	UUGGUCC	9598	ptr-miR-133a	UUUGGUCCCCUUCAACCAGCUG	2	MIMAT0002243
miR-133	UUGGUCC	9598	ptr-miR-133b	UUUGGUCCCCUUCAACCAGCUA	2	MIMAT0008030
miR-133	UUGGUCC	9615	cfa-miR-133b	UUUGGUCCCCUUCAACCAGCUA	2	MIMAT0009835
miR-133-3p	UGGUCCC	9031	gga-miR-133a-3p	UUGGUCCCCUUCAACCAGCUGU	2	MIMAT0001126
miR-133-3p	UGGUCCC	9031	gga-miR-133b	UUGGUCCCCUUCAACCAGCUA	2	MIMAT0001138
miR-133-3p	UGGUCCC	9031	gga-miR-133c-3p	UUGGUCCCCUUCAACCAGCUGC	2	MIMAT0001176
miR-133-3p	UGGUCCC	9544	mml-miR-133d-3p	UUGGUCCCCUUCAACCAGCUGU	2	MIMAT0028281
miR-133-3p	UGGUCCC	13616	mdo-miR-133a-3p	UUGGUCCCCUUCAACCAGCUGU	2	MIMAT0004107
miR-133-3p	UUGGUCC	9544	mml-miR-133b-3p	UUUGGUCCCCUUCAACCAGCUA	2	MIMAT0006189
miR-133-3p	UUGGUCC	9544	mml-miR-133c-3p	UUUGGUCCCCUUCAACCAGCUG	2	MIMAT0006777
miR-133-3p	UUGGUCC	10090	mmu-miR-133a-3p.2	UUUGGUCCCCUUCAACCAGCUG	2	MIMAT0000145
miR-133-3p	UUGGUCC	10090	mmu-miR-133b-3p	UUUGGUCCCCUUCAACCAGCUA	2	MIMAT0000769
miR-133-3p	UUGGUCC	10090	mmu-miR-133c	UUUGGUCCCCUUCAAGGAGUCAG	2	MIMAT0025078
miR-133-3p	UUGGUCC	10116	rno-miR-133a-3p	UUUGGUCCCCUUCAACCAGCUG	2	MIMAT0000839
miR-133-3p	UUGGUCC	10116	rno-miR-133b-3p	UUUGGUCCCCUUCAACCAGCUA	2	MIMAT0003126
miR-133-3p.1	UGGUCCC	10090	mmu-miR-133a-3p.1	UUGGUCCCCUUCAACCAGCUG	2
miR-133-5p	GCUGGUA	13616	mdo-miR-133a-1-5p	AGCUGGUAAAAUGGAACCAAAU	-1	MIMAT0026665
miR-133-5p	GCUGGUA	13616	mdo-miR-133a-2-5p	AGCUGGUAAAAAGGAACCAAAU	-1	MIMAT0031113
miR-133a-3p.1	UGGUCCC	9606	hsa-miR-133a-3p.1	UUGGUCCCCUUCAACCAGCUG	2
miR-133a-3p.2/133b	UUGGUCC	9606	hsa-miR-133a-3p.2	UUUGGUCCCCUUCAACCAGCUG	2	MIMAT0000427
miR-133a-3p.2/133b	UUGGUCC	9606	hsa-miR-133b	UUUGGUCCCCUUCAACCAGCUA	2	MIMAT0000770
miR-133a-5p	CUGGUAA	10090	mmu-miR-133a-5p	GCUGGUAAAAUGGAACCAAAU	-1	MIMAT0003473
miR-133a-5p	GCUGGUA	9031	gga-miR-133a-5p	AGCUGGUAAAAUGGAACCAAAUC	-1	MIMAT0026509
miR-133a-5p	GCUGGUA	9606	hsa-miR-133a-5p	AGCUGGUAAAAUGGAACCAAAU	-1	MIMAT0026478
miR-133a-5p	GCUGGUA	10116	rno-miR-133a-5p	AGCUGGUAAAAUGGAACCAAAU	-1	MIMAT0017124
miR-133ab	UUGGUCC	9913	bta-miR-133a	UUUGGUCCCCUUCAACCAGCUG	2	MIMAT0009225
miR-133ab	UUGGUCC	9913	bta-miR-133b	UUUGGUCCCCUUCAACCAGCUA	2	MIMAT0009226
miR-133b-5p	CUGGUCA	10090	mmu-miR-133b-5p	GCUGGUCAAACGGAACCAAGUC	-1	MIMAT0017083
miR-133b-5p	CUGGUCA	10116	rno-miR-133b-5p	GCUGGUCAAACGGAACCAAGU	-1	MIMAT0017205
miR-133b-5p	GGUCAAA	9544	mml-miR-133b-5p	UGGUCAAACGGAACCAAGUC	-1	MIMAT0026818
miR-133c	UUUGGUU	9913	bta-miR-133c	AUUUGGUUCCAUUUUACCAGC	-1	MIMAT0029949
miR-133c-5p	CUGGUAA	9031	gga-miR-133c-5p	GCUGGUAAAAAGGAACCAGAUC	-1	MIMAT0026537
miR-133cd-5p	GCUGGUA	9544	mml-miR-133c-5p	AGCUGGUAAAAUGGAACCAAAU	-1	MIMAT0026817
miR-133cd-5p	GCUGGUA	9544	mml-miR-133d-5p	AGCUGGUAAAAUGGAACCAAAU	-1	MIMAT0028280
miR-134	GUGACUG	9598	ptr-miR-134	UGUGACUGGUUGACCAGAGGGG	1	MIMAT0008031
miR-134	GUGACUG	9615	cfa-miR-134	UGUGACUGGUUGACCAGAGGGG	1	MIMAT0009883
miR-134	GUGACUG	9913	bta-miR-134	UGUGACUGGUUGACCAGAGUGG	1	MIMAT0009227
miR-1343	UCCUGGG	9615	cfa-miR-1343	CUCCUGGGGCCCGCACUCUCGCU	-1	MIMAT0034357
miR-1343-3p	UCCUGGG	9606	hsa-miR-1343-3p	CUCCUGGGGCCCGCACUCUCGC	0	MIMAT0019776
miR-1343-3p	UCCUGGG	9606	hsa-miR-6783-3p	UUCCUGGGCUUCUCCUCUGUAG	0	MIMAT0027467
miR-1343-3p	UCCUGGG	9913	bta-miR-1343-3p	CUCCUGGGGCCCGCACUCUC	-1	MIMAT0011840
miR-1343-5p	GGGGAGC	9913	bta-miR-1343-5p	UGGGGAGCGGCCCCCGGGCGGG	-1	MIMAT0011839
miR-134-3p	CUGUGGG	9544	mml-miR-134-3p	CCUGUGGGCCACCUAGUCACCAA	-1	MIMAT0026819
miR-134-3p	CUGUGGG	9606	hsa-miR-134-3p	CCUGUGGGCCACCUAGUCACCAA	-1	MIMAT0026481
miR-134-3p	UGUGGGC	10116	rno-miR-134-3p	CUGUGGGCCACCUAGUCACCAA	-1	MIMAT0017125
miR-134-3p/3620-5p	UGUGGGC	10090	mmu-miR-134-3p	CUGUGGGCCACCUAGUCACC	-1	MIMAT0016985
miR-134-3p/3620-5p	UGUGGGC	10090	mmu-miR-3620-5p	CUGUGGGCUGGGCUGGGAAGCA	-1	MIMAT0029878
miR-134-5p	GUGACUG	9544	mml-miR-134-5p	UGUGACUGGUUGACCAGAGGGG	1	MIMAT0006190
miR-134-5p	GUGACUG	9606	hsa-miR-134-5p	UGUGACUGGUUGACCAGAGGGG	1	MIMAT0000447
miR-134-5p	GUGACUG	9606	hsa-miR-3118	UGUGACUGCAUUAUGAAAAUUCU	1	MIMAT0014980
miR-134-5p	GUGACUG	10090	mmu-miR-134-5p	UGUGACUGGUUGACCAGAGGGG	1	MIMAT0000146
miR-134-5p	GUGACUG	10116	rno-miR-134-5p	UGUGACUGGUUGACCAGAGGGG	1	MIMAT0000840
miR-135	AUGGCUU	8364	xtr-miR-135	UAUGGCUUUUUAUUCCUAUGUGA	2	MIMAT0003598
miR-135	AUGGCUU	9598	ptr-miR-135a	UAUGGCUUUUUAUUCCUAUGUGA	2	MIMAT0002252
miR-135	AUGGCUU	9598	ptr-miR-135b	UAUGGCUUUUCAUUCCUAUGUGA	2	MIMAT0008032
miR-135	AUGGCUU	9913	bta-miR-135a	UAUGGCUUUUUAUUCCUAUGUGA	2	MIMAT0009228
miR-135	AUGGCUU	9913	bta-miR-135b	UAUGGCUUUUCAUUCCUAUGUGA	2	MIMAT0009229
miR-135-3p	GUAGGGA	9615	cfa-miR-135a-3p	UGUAGGGAUGGAAGCCAUGAAA	-1	MIMAT0006628
miR-135-3p	GUAGGGA	10116	rno-miR-135a-3p	UGUAGGGAUGGAAGCCAUGAAA	-1	MIMAT0004732
miR-135-3p	UGUAGGG	13616	mdo-miR-135a-3p	AUGUAGGGAUGGAAGCCAUGAA	-1	MIMAT0026666
miR-135-3p	UGUAGGG	13616	mdo-miR-135b-3p	AUGUAGGGCUAAAAGCCAUGGG	-1	MIMAT0026667
miR-1354	AUGGUGA	9031	gga-miR-1354	CAUGGUGAUGAUGUGCUGAAG	-1	MIMAT0007446
miR-135-5p	AUGGCUU	9031	gga-miR-135a-5p	UAUGGCUUUUUAUUCCUAUGUGA	2	MIMAT0001099
miR-135-5p	AUGGCUU	9031	gga-miR-135b	UAUGGCUUUUUAUUCCUUUU	2	MIMAT0007536
miR-135-5p	AUGGCUU	9544	mml-miR-135a-5p	UAUGGCUUUUUAUUCCUAUGUGA	2	MIMAT0002251
miR-135-5p	AUGGCUU	9544	mml-miR-135b-5p	UAUGGCUUUUCAUUCCUAUGUGA	2	MIMAT0006191
miR-135-5p	AUGGCUU	9606	hsa-miR-135a-5p	UAUGGCUUUUUAUUCCUAUGUGA	2	MIMAT0000428
miR-135-5p	AUGGCUU	9606	hsa-miR-135b-5p	UAUGGCUUUUCAUUCCUAUGUGA	2	MIMAT0000758
miR-135-5p	AUGGCUU	9615	cfa-miR-135a-5p	UAUGGCUUUUUAUUCCUAUGUGA	2	MIMAT0010196
miR-135-5p	AUGGCUU	9615	cfa-miR-135b	UAUGGCUUUUCAUUCCUAUGUGA	2	MIMAT0009839
miR-135-5p	AUGGCUU	10090	mmu-miR-135a-5p	UAUGGCUUUUUAUUCCUAUGUGA	2	MIMAT0000147
miR-135-5p	AUGGCUU	10090	mmu-miR-135b-5p	UAUGGCUUUUCAUUCCUAUGUGA	2	MIMAT0000612
miR-135-5p	AUGGCUU	10116	rno-miR-135a-5p	UAUGGCUUUUUAUUCCUAUGUGA	2	MIMAT0000841
miR-135-5p	AUGGCUU	10116	rno-miR-135b-5p	UAUGGCUUUUCAUUCCUAUGUGA	2	MIMAT0000611
miR-135-5p	AUGGCUU	13616	mdo-miR-135a-5p	UAUGGCUUUUUAUUCCUAUGUGA	2	MIMAT0004108
miR-135-5p	AUGGCUU	13616	mdo-miR-135b-5p	UAUGGCUUUUCAUUCCUAUGUG	2	MIMAT0004109
miR-135a-1-3p	AUAGGGA	10090	mmu-miR-135a-1-3p	UAUAGGGAUUGGAGCCGUGGCG	-1	MIMAT0004531
miR-135a-1-3p	UAUAGGG	9031	gga-miR-135a-1-3p	AUAUAGGGAUUGAAGCCGUGCA	-1	MIMAT0031036
miR-135a-1-3p	UAUAGGG	9544	mml-miR-135a-1-3p	AUAUAGGGAUUGGAGCCGUGGC	-1	MIMAT0031029
miR-135a-23-3p	UGUAGGG	9031	gga-miR-135a-2-3p	AUGUAGGGAUGGAAGCCAUGAA	-1	MIMAT0026489
miR-135a-23-3p	UGUAGGG	9031	gga-miR-135a-3-3p	AUGUAGGGCGAAAAGCCAUGGG	-1	MIMAT0031038
miR-135a-2-3p	GUAGGGA	10090	mmu-miR-135a-2-3p	UGUAGGGAUGGAAGCCAUGAA	-1	MIMAT0017064
miR-135a-3p	AUAGGGA	9606	hsa-miR-135a-3p	UAUAGGGAUUGGAGCCGUGGCG	-1	MIMAT0004595
miR-135ab-3p	UGUAGGG	9544	mml-miR-135a-2-3p	AUGUAGGGAUGGAAGCCAUGAA	-1	MIMAT0026567
miR-135ab-3p	UGUAGGG	9544	mml-miR-135b-3p	AUGUAGGGCUAAAAGCCAUGGG	-1	MIMAT0026820
miR-135b-3p	UGUAGGG	9606	hsa-miR-135b-3p	AUGUAGGGCUAAAAGCCAUGGG	-1	MIMAT0004698
miR-135b-3p	UGUAGGG	10090	mmu-miR-135b-3p	AUGUAGGGCUAAAAGCCAUGGG	-1	MIMAT0017044
miR-135b-3p	UGUAGGG	10116	rno-miR-135b-3p	AUGUAGGGCUAAAAGCCAUGGG	-1	MIMAT0017043
miR-136	CUCCAUU	9544	mml-miR-136	ACUCCAUUUGUUUUGAUGAUGGA	1	MIMAT0006192
miR-136	CUCCAUU	9598	ptr-miR-136	ACUCCAUUUGUUUUGAUGAUGGA	1	MIMAT0002292
miR-136	CUCCAUU	9615	cfa-miR-136	ACUCCAUUUGUUUUGAUGAUGGA	1	MIMAT0006714
miR-136	CUCCAUU	9913	bta-miR-136	ACUCCAUUUGUUUUGAUGAUGGA	1	MIMAT0009230
miR-136-3p	AUCAUCG	9606	hsa-miR-136-3p	CAUCAUCGUCUCAAAUGAGUCU	-1	MIMAT0004606
miR-136-3p	AUCAUCG	10116	rno-miR-136-3p	CAUCAUCGUCUCAAAUGAGUCU	-1	MIMAT0004733
miR-136-3p	UCAUCGU	10090	mmu-miR-136-3p	AUCAUCGUCUCAAAUGAGUCUU	-1	MIMAT0004532
miR-136-5p	CUCCAUU	9606	hsa-miR-136-5p	ACUCCAUUUGUUUUGAUGAUGGA	1	MIMAT0000448
miR-136-5p	CUCCAUU	10090	mmu-miR-136-5p	ACUCCAUUUGUUUUGAUGAUGG	1	MIMAT0000148
miR-136-5p	CUCCAUU	10116	rno-miR-136-5p	ACUCCAUUUGUUUUGAUGAUGGA	1	MIMAT0000842
miR-137	AUUGCUU	8364	xtr-miR-137	UAUUGCUUAAGAAUACGCGUAG	-1	MIMAT0003685
miR-137	AUUGCUU	13616	mdo-miR-137a	UAUUGCUUAAGAAUACGCGUAG	-1	MIMAT0004110
miR-137	UAUUGCU	9598	ptr-miR-137	UUAUUGCUUAAGAAUACGCGUAG	2	MIMAT0008033
miR-137	UAUUGCU	9606	hsa-miR-137	UUAUUGCUUAAGAAUACGCGUAG	2	MIMAT0000429
miR-137	UAUUGCU	9615	cfa-miR-137	UUAUUGCUUAAGAAUACGCGU	2	MIMAT0006702
miR-137	UAUUGCU	9913	bta-miR-137	UUAUUGCUUAAGAAUACGCGUAG	2	MIMAT0009231
miR-137-3p	AUUGCUU	9031	gga-miR-137-3p	UAUUGCUUAAGAAUACGCGUAG	-1	MIMAT0001153
miR-137-3p	UAUUGCU	9544	mml-miR-137-3p	UUAUUGCUUAAGAAUACGCGUAG	2	MIMAT0006193
miR-137-3p	UAUUGCU	10090	mmu-miR-137-3p	UUAUUGCUUAAGAAUACGCGUAG	2	MIMAT0000149
miR-137-3p	UAUUGCU	10116	rno-miR-137-3p	UUAUUGCUUAAGAAUACGCGUAG	2	MIMAT0000843
miR-137-3p	UAUUGCU	13616	mdo-miR-137b-3p	UUAUUGCUUGAGAAUACACGUAG	2	MIMAT0028553
miR-137-5p	CGGGUAU	9031	gga-miR-137-5p	ACGGGUAUUCUUGGGUGGAUAAUA	-1	MIMAT0026523
miR-137-5p	CGGGUAU	9544	mml-miR-137-5p	ACGGGUAUUCUUGGGUGGAUAAUA	-1	MIMAT0026821
miR-137-5p	CGGGUAU	10090	mmu-miR-137-5p	ACGGGUAUUCUUGGGUGGAUAAU	-1	MIMAT0016986
miR-137-5p	CGGGUAU	10116	rno-miR-137-5p	ACGGGUAUUCUUGGGUGGAUAA	-1	MIMAT0017126
miR-137-5p	CGGGUAU	13616	mdo-miR-137b-5p	ACGGGUAUUCUUGGGUAGAUAAUA	-1	MIMAT0028552
miR-138	GCUGGUG	8364	xtr-miR-138	AGCUGGUGUUGUGAAUC	2	MIMAT0003599
miR-138	GCUGGUG	9598	ptr-miR-138	AGCUGGUGUUGUGAAUCAGGCCG	2	MIMAT0008034
miR-138	GCUGGUG	9615	cfa-miR-138a	AGCUGGUGUUGUGAAUCAGGCCG	2	MIMAT0006654
miR-138	GCUGGUG	9615	cfa-miR-138b	AGCUGGUGUUGUGAAUCAUGCCGA	2	MIMAT0006646
miR-138	GCUGGUG	9913	bta-miR-138	AGCUGGUGUUGUGAAUCAGGCCG	2	MIMAT0003813
miR-138	GCUGGUG	13616	mdo-miR-138	AGCUGGUGUUGUGAAUC	2	MIMAT0004111
miR-138-1-3p	ACUUCAC	9031	gga-miR-138-1-3p	UACUUCACAACACCAGGGUG	-1	MIMAT0026505
miR-138-1-3p	CUACUUC	9606	hsa-miR-138-1-3p	GCUACUUCACAACACCAGGGCC	-1	MIMAT0004607
miR-138-1-3p	GGCUACU	10090	mmu-miR-138-1-3p	CGGCUACUUCACAACACCAGGG	-1	MIMAT0004668
miR-138-1-3p	GGCUACU	10116	rno-miR-138-1-3p	CGGCUACUUCACAACACCAGGG	-1	MIMAT0004734
miR-138-2-3p	AUUUCAC	9031	gga-miR-138-2-3p	UAUUUCACUACACCAGGGUU	-1	MIMAT0031069
miR-138-2-3p	CUAUUUC	9606	hsa-miR-138-2-3p	GCUAUUUCACGACACCAGGGUU	-1	MIMAT0004596
miR-138-2-3p	CUAUUUC	10090	mmu-miR-138-2-3p	GCUAUUUCACGACACCAGGGU	-1	MIMAT0016987
miR-138-2-3p	CUAUUUC	10116	rno-miR-138-2-3p	GCUAUUUCACGACACCAGGGU	-1	MIMAT0017127
miR-138-3p	AUUUCAC	9544	mml-miR-138-3p	UAUUUCACGACACCAGGGUU	-1	MIMAT0026822
miR-138-5p	GCUGGUG	9031	gga-miR-138-5p	AGCUGGUGUUGUGAAUC	2	MIMAT0001122
miR-138-5p	GCUGGUG	9544	mml-miR-138-5p	AGCUGGUGUUGUGAAUCAGGCCG	2	MIMAT0006194
miR-138-5p	GCUGGUG	9606	hsa-miR-138-5p	AGCUGGUGUUGUGAAUCAGGCCG	2	MIMAT0000430
miR-138-5p	GCUGGUG	10090	mmu-miR-138-5p	AGCUGGUGUUGUGAAUCAGGCCG	2	MIMAT0000150
miR-138-5p	GCUGGUG	10116	rno-miR-138-5p	AGCUGGUGUUGUGAAUCAGGCCG	2	MIMAT0000844
miR-1388-3p	UCUCAGG	9913	bta-miR-1388-3p	AUCUCAGGUUUGUCAGCCCGCA	-1	MIMAT0013591
miR-1388-5p	GGACUGU	9913	bta-miR-1388-5p	AGGACUGUCCAACCUGAGAAU	-1	MIMAT0013590
miR-139	CUACAGU	8364	xtr-miR-139	UCUACAGUGCAUGUGUCU	2	MIMAT0003600
miR-139	CUACAGU	9913	bta-miR-139	UCUACAGUGCACGUGUCUCCAGU	2	MIMAT0003788
miR-139	GAGACGC	9598	ptr-miR-139	GGAGACGCGGCCCUGUUGGAGU	-1	MIMAT0008035
miR-139	GGAGACG	9615	cfa-miR-139	UGGAGACGCGGCCCUGUUGGAA	-1	MIMAT0006645
miR-139-3p	GAGACGC	9544	mml-miR-139-3p	GGAGACGCGGCCCUGUUGGAGU	-1	MIMAT0006196
miR-139-3p	GGAGACG	9606	hsa-miR-139-3p	UGGAGACGCGGCCCUGUUGGAGU	-1	MIMAT0004552
miR-139-3p	GGAGACG	10090	mmu-miR-139-3p	UGGAGACGCGGCCCUGUUGGAG	-1	MIMAT0004662
miR-139-3p	GGAGACG	10116	rno-miR-139-3p	UGGAGACGCGGCCCUGUUGGAG	-1	MIMAT0004735
miR-139-3p	GGAGAUA	13616	mdo-miR-139-3p	UGGAGAUACAGCCCUGUUGGAAU	-1	MIMAT0026936
miR-139-5p	CUACAGU	9544	mml-miR-139-5p	UCUACAGUGCACGUGUCUCCAG	2	MIMAT0006195
miR-139-5p	CUACAGU	9606	hsa-miR-139-5p	UCUACAGUGCACGUGUCUCCAGU	2	MIMAT0000250
miR-139-5p	CUACAGU	10090	mmu-miR-139-5p	UCUACAGUGCACGUGUCUCCAG	2	MIMAT0000656
miR-139-5p	CUACAGU	10116	rno-miR-139-5p	UCUACAGUGCACGUGUCUCCAG	2	MIMAT0000845
miR-139-5p	CUACAGU	13616	mdo-miR-139-5p	UCUACAGUGCAUGUGUCU	2	MIMAT0012744
miR-1397-3p	AUGUAAC	9031	gga-miR-1397-3p	GAUGUAACCCAACGCAGCAUGA	1	MIMAT0007284
miR-1397-5p	GCAUUGC	9031	gga-miR-1397-5p	UGCAUUGCGACGGGUUAUAUCA	-1	MIMAT0007283
miR-1-3p	GGGUACA	10090	mmu-miR-1b-3p	UGGGUACAUAAAGAAGUAUGUGC	0	MIMAT0017326
miR-1-3p/206	GGAAUGU	9031	gga-miR-1a-3p	UGGAAUGUAAAGAAGUAUGUA	2	MIMAT0001127
miR-1-3p/206	GGAAUGU	9031	gga-miR-1b-3p	UGGAAUGUUAAGAAGUAUGUA	2	MIMAT0001175
miR-1-3p/206	GGAAUGU	9031	gga-miR-206	UGGAAUGUAAGGAAGUGUGUGG	2	MIMAT0001139
miR-1-3p/206	GGAAUGU	9544	mml-miR-1-3p	UGGAAUGUAAAGAAGUAUGUAU	2	MIMAT0006150
miR-1-3p/206	GGAAUGU	9544	mml-miR-206	UGGAAUGUAAGGAAGUGUGUGG	2	MIMAT0006237
miR-1-3p/206	GGAAUGU	9606	hsa-miR-1-3p	UGGAAUGUAAAGAAGUAUGUAU	2	MIMAT0000416
miR-1-3p/206	GGAAUGU	9606	hsa-miR-206	UGGAAUGUAAGGAAGUGUGUGG	2	MIMAT0000462
miR-1-3p/206	GGAAUGU	9606	hsa-miR-613	AGGAAUGUUCCUUCUUUGCC	2	MIMAT0003281
miR-1-3p/206	GGAAUGU	13616	mdo-miR-1-3p	UGGAAUGUAAAGAAGUAUGUAU	2	MIMAT0004085
miR-1-3p/206	GGAAUGU	13616	mdo-miR-206	UGGAAUGUAAGGAAGUGUGUG	2	MIMAT0004128
miR-1-3p/206-3p	GGAAUGU	10090	mmu-miR-1957b	UGGAAUGUAACUCAGUGGUAU	2	MIMAT0025145
miR-1-3p/206-3p	GGAAUGU	10090	mmu-miR-1a-3p	UGGAAUGUAAAGAAGUAUGUAU	2	MIMAT0000123
miR-1-3p/206-3p	GGAAUGU	10090	mmu-miR-206-3p	UGGAAUGUAAGGAAGUGUGUGG	2	MIMAT0000239
miR-1-3p/206-3p	GGAAUGU	10090	mmu-miR-6349	UGGAAUGUGGGAGGGGCAUGCG	2	MIMAT0025092
miR-1-3p/206-3p	GGAAUGU	10090	mmu-miR-6382	UGGAAUGUAAAGAGAGCACACAAG	2	MIMAT0025128
miR-1-3p/206-3p	GGAAUGU	10116	rno-miR-1-3p	UGGAAUGUAAAGAAGUGUGUAU	2	MIMAT0003125
miR-1-3p/206-3p	GGAAUGU	10116	rno-miR-1b	UGGAAUGUAAAGAAGUAUGUAU	2	MIMAT0037263
miR-1-3p/206-3p	GGAAUGU	10116	rno-miR-206-3p	UGGAAUGUAAGGAAGUGUGUGG	2	MIMAT0000879
miR-140	ACCACAG	9913	bta-miR-140	UACCACAGGGUAGAACCACGGA	2	MIMAT0003789
miR-140	CCACAGG	9615	cfa-miR-140	ACCACAGGGUAGAACCACGGA	2	MIMAT0006689
miR-140	GUGGUUU	8364	xtr-miR-140	AGUGGUUUUACCCUAUGGUAG	-1	MIMAT0003601
miR-140	GUGGUUU	9598	ptr-miR-140	AGUGGUUUUACCCUAUGGUAG	-1	MIMAT0002255
miR-140-3p	ACCACAG	9544	mml-miR-140-3p	UACCACAGGGUAGAACCACGG	2	MIMAT0006198
miR-140-3p	ACCACAG	10116	rno-miR-140-3p	UACCACAGGGUAGAACCACGG	2	MIMAT0000574
miR-140-3p	ACCACAG	13616	mdo-miR-140-3p	UACCACAGGGUAGAACCACGGA	2	MIMAT0026937
miR-140-3p	CACAGGG	9031	gga-miR-140-3p	CCACAGGGUAGAACCACGGAC	-1	MIMAT0003722
miR-140-3p.1	CCACAGG	9606	hsa-miR-140-3p.1	ACCACAGGGUAGAACCACGGAC	2
miR-140-3p.1	CCACAGG	10090	mmu-miR-140-3p.1	ACCACAGGGUAGAACCACGGAC	2
miR-140-3p.2	ACCACAG	9606	hsa-miR-140-3p.2	UACCACAGGGUAGAACCACGG	2	MIMAT0004597
miR-140-3p.2/497	ACCACAG	10090	mmu-miR-140-3p.2	UACCACAGGGUAGAACCACGG	2	MIMAT0000152
miR-140-3p.2/497	ACCACAG	10090	mmu-miR-497b	CACCACAGUGUGGUUUGGACGUGG	2	MIMAT0031404
miR-140-5p	AGUGGUU	9544	mml-miR-140-5p	CAGUGGUUUUACCCUAUGGUAG	2	MIMAT0006197
miR-140-5p	AGUGGUU	9606	hsa-miR-140-5p	CAGUGGUUUUACCCUAUGGUAG	2	MIMAT0000431
miR-140-5p	AGUGGUU	10090	mmu-miR-140-5p	CAGUGGUUUUACCCUAUGGUAG	2	MIMAT0000151
miR-140-5p	AGUGGUU	10090	mmu-miR-876-3p	UAGUGGUUUACAAAGUAAUUCA	2	MIMAT0004855
miR-140-5p	AGUGGUU	10116	rno-miR-140-5p	CAGUGGUUUUACCCUAUGGUAG	2	MIMAT0000573
miR-140-5p	AGUGGUU	13616	mdo-miR-140-5p	CAGUGGUUUUACCCUAUGGUAG	2	MIMAT0012745
miR-140-5p	GUGGUUU	9031	gga-miR-140-5p	AGUGGUUUUACCCUAUGGUAG	-1	MIMAT0001159
miR-141	ACACUGU	9615	cfa-miR-141	AACACUGUCUGGUAAAGAUGG	-1	MIMAT0009876
miR-141/200a	AACACUG	9598	ptr-miR-141	UAACACUGUCUGGUAAAGAUGG	2	MIMAT0008036
miR-141/200a	AACACUG	9598	ptr-miR-200a	UAACACUGUCUGGUAACGAUGU	2	MIMAT0008063
miR-141/200a	AACACUG	9913	bta-miR-141	UAACACUGUCUGGUAAAGAUGG	2	MIMAT0009232
miR-141/200a	AACACUG	9913	bta-miR-200a	UAACACUGUCUGGUAACGAUGUU	2	MIMAT0003822
miR-141-3p	ACACUGU	9544	mml-miR-141-3p	AACACUGUCUGGUAAAGAUGG	-1	MIMAT0002196
miR-141-3p/200a-3p	AACACUG	9606	hsa-miR-141-3p	UAACACUGUCUGGUAAAGAUGG	2	MIMAT0000432
miR-141-3p/200a-3p	AACACUG	9606	hsa-miR-200a-3p	UAACACUGUCUGGUAACGAUGU	2	MIMAT0000682
miR-141-3p/200a-3p	AACACUG	10090	mmu-miR-141-3p	UAACACUGUCUGGUAAAGAUGG	2	MIMAT0000153
miR-141-3p/200a-3p	AACACUG	10090	mmu-miR-200a-3p	UAACACUGUCUGGUAACGAUGU	2	MIMAT0000519
miR-141-3p/200a-3p	AACACUG	10116	rno-miR-141-3p	UAACACUGUCUGGUAAAGAUGG	2	MIMAT0000846
miR-141-3p/200a-3p	AACACUG	10116	rno-miR-200a-3p	UAACACUGUCUGGUAACGAUGU	2	MIMAT0000874
miR-141-3p/200a-3p	AACACUG	13616	mdo-miR-141-3p	UAACACUGUCUGGUAAAGAUGC	2	MIMAT0004151
miR-141-3p/200a-3p	AACACUG	13616	mdo-miR-200a-3p	UAACACUGUCUGGUAACGAUGU	2	MIMAT0004158
miR-141-5p	AUCUUCC	9606	hsa-miR-141-5p	CAUCUUCCAGUACAGUGUUGGA	-1	MIMAT0004598
miR-141-5p	CCAUCUU	10116	rno-miR-141-5p	UCCAUCUUCCAGUGCAGUGUUG	-1	MIMAT0017128
miR-141-5p	CUUCCAG	9544	mml-miR-141-5p	UCUUCCAGUACAGUGUUGGA	-1	MIMAT0026561
miR-141-5p	UCUUCCA	13616	mdo-miR-141-5p	AUCUUCCAGUACAGUGGUGGA	-1	MIMAT0026695
miR-141-5p/6769b-3p	AUCUUCC	10090	mmu-miR-141-5p	CAUCUUCCAGUGCAGUGUUGGA	-1	MIMAT0004533
miR-141-5p/6769b-3p	AUCUUCC	10090	mmu-miR-6769b-3p	CAUCUUCCCUGUCCCACCCAG	-1	MIMAT0028041
miR-1416-3p	CAAUUGU	9031	gga-miR-1416-3p	ACAAUUGUAUGAGUUGAGUACA	-1	MIMAT0007286
miR-1416-5p	CCUUAAC	9031	gga-miR-1416-5p	UCCUUAACUCAUGCCGCUGUG	-1	MIMAT0007285
miR-142	CCAUAAA	9615	cfa-miR-142	CCCAUAAAGUAGAAAGCACUA	-1	MIMAT0006736
miR-142	GUAGUGU	9598	ptr-miR-142	UGUAGUGUUUCCUACUUUAUGGA	2	MIMAT0008037
miR-142	GUAGUGU	13616	mdo-miR-142	UGUAGUGUUUCCUACUUUAUGGA	2	MIMAT0004112
miR-142-3p	GUAGUGU	8364	xtr-miR-142-3p	UGUAGUGUUUCCUACUUUAUGGA	2	MIMAT0003603
miR-142-3p	GUAGUGU	9031	gga-miR-142-3p	UGUAGUGUUUCCUACUUUAUGG	2	MIMAT0001194
miR-142-3p	GUAGUGU	9544	mml-miR-142-3p	UGUAGUGUUUCCUACUUUAUGGA	2	MIMAT0006200
miR-142-3p	GUAGUGU	10116	rno-miR-142-3p	UGUAGUGUUUCCUACUUUAUGGA	2	MIMAT0000848
miR-142-3p	GUGUUUC	9913	bta-miR-142-3p	AGUGUUUCCUACUUUAUGGAUG	-1	MIMAT0003791
miR-142-3p.1	GUAGUGU	9606	hsa-miR-142-3p.1	UGUAGUGUUUCCUACUUUAUGGA	2	MIMAT0000434
miR-142-3p.1	GUAGUGU	10090	mmu-miR-142a-3p.1	UGUAGUGUUUCCUACUUUAUGGA	2	MIMAT0000155
miR-142-3p.2	UAGUGUU	9606	hsa-miR-142-3p.2	GUAGUGUUUCCUACUUUAUGGA	2
miR-142-3p.2	UAGUGUU	10090	mmu-miR-142a-3p.2	GUAGUGUUUCCUACUUUAUGGA	2
miR-142-5p	AUAAAGU	8364	xtr-miR-142-5p	CAUAAAGUAGAAAGCACUAC	2	MIMAT0003602
miR-142-5p	AUAAAGU	9544	mml-miR-142-5p	CAUAAAGUAGAAAGCACUACU	2	MIMAT0006199
miR-142-5p	AUAAAGU	9606	hsa-miR-142-5p	CAUAAAGUAGAAAGCACUACU	2	MIMAT0000433
miR-142-5p	AUAAAGU	9606	hsa-miR-5590-3p	AAUAAAGUUCAUGUAUGGCAA	2	MIMAT0022300
miR-142-5p	AUAAAGU	9913	bta-miR-142-5p	CAUAAAGUAGAAAGCACUAC	2	MIMAT0003790
miR-142-5p	AUAAAGU	10090	mmu-miR-142a-5p	CAUAAAGUAGAAAGCACUACU	2	MIMAT0000154
miR-142-5p	AUAAAGU	10116	rno-miR-142-5p	CAUAAAGUAGAAAGCACUACU	2	MIMAT0000847
miR-142-5p	CCAUAAA	9031	gga-miR-142-5p	CCCAUAAAGUAGAAAGCACUAC	-1	MIMAT0001193
miR-142b	CCAUAAA	10090	mmu-miR-142b	UCCAUAAAGUAGGAAACACU	-1	MIMAT0031402
miR-143	GAGAUGA	8364	xtr-miR-143	UGAGAUGAAGCACUGUAGCUCG	2	MIMAT0003686
miR-143	GAGAUGA	9598	ptr-miR-143	UGAGAUGAAGCACUGUAGCUCA	2	MIMAT0002257
miR-143	GAGAUGA	9615	cfa-miR-143	UGAGAUGAAGCACUGUAGCUC	2	MIMAT0006682
miR-143	GAGAUGA	9913	bta-miR-143	UGAGAUGAAGCACUGUAGCUCG	2	MIMAT0009233
miR-143-3p	GAGAUGA	9544	mml-miR-143-3p	UGAGAUGAAGCACUGUAGCUC	2	MIMAT0006201
miR-143-3p	GAGAUGA	9606	hsa-miR-143-3p	UGAGAUGAAGCACUGUAGCUC	2	MIMAT0000435
miR-143-3p	GAGAUGA	9606	hsa-miR-4770	UGAGAUGACACUGUAGCU	2	MIMAT0019924
miR-143-3p	GAGAUGA	9606	hsa-miR-6088	AGAGAUGAAGCGGGGGGGCG	2	MIMAT0023713
miR-143-3p	GAGAUGA	10090	mmu-miR-143-3p	UGAGAUGAAGCACUGUAGCUC	2	MIMAT0000247
miR-143-3p	GAGAUGA	10116	rno-miR-143-3p	UGAGAUGAAGCACUGUAGCUCA	2	MIMAT0000849
miR-143-3p	GAGAUGA	13616	mdo-miR-143-3p	UGAGAUGAAGCACUGUAGCUCG	2	MIMAT0004113
miR-1434	UGCGUGA	9031	gga-miR-1434	GUGCGUGAUGAUGGAAAAUU	-1	MIMAT0007295
miR-1434-3p	AAGAAAU	9913	bta-miR-1434-3p	GAAGAAAUCUAAGGUCUGAGG	-1	MIMAT0012040
miR-1434-5p	UACAUGA	9913	bta-miR-1434-5p	GUACAUGAUGACUAAAAUUUCU	-1	MIMAT0012039
miR-143-5p	GUGCAGU	9606	hsa-miR-143-5p	GGUGCAGUGCUGCAUCUCUGGU	-1	MIMAT0004599
miR-143-5p	GUGCAGU	10116	rno-miR-143-5p	GGUGCAGUGCUGCAUCUCUGG	-1	MIMAT0017129
miR-143-5p	UGCAGUG	9544	mml-miR-143-5p	GUGCAGUGCUGCAUCUCUGG	-1	MIMAT0026823
miR-143-5p	UGCAGUG	13616	mdo-miR-143-5p	GUGCAGUGCUGCAUCUCUGG	-1	MIMAT0026668
miR-143-5p/1930-3p	GUGCAGU	10090	mmu-miR-143-5p	GGUGCAGUGCUGCAUCUCUGG	-1	MIMAT0017006
miR-143-5p/1930-3p	GUGCAGU	10090	mmu-miR-1930-3p	GGUGCAGUUACUGUGGCUGUGG	-1	MIMAT0017340
miR-144	ACAGUAU	8364	xtr-miR-144	UACAGUAUAGAUGAUGUACUA	2	MIMAT0003687
miR-144	ACAGUAU	9544	mml-miR-144	UACAGUAUAGAUGAUGUACU	2	MIMAT0006202
miR-144	ACAGUAU	9598	ptr-miR-144	UACAGUAUAGAUGAUGUACUAG	2	MIMAT0002262
miR-144	ACAGUAU	9615	cfa-miR-144	UACAGUAUAGAUGAUGUACUAG	2	MIMAT0006734
miR-144	ACAGUAU	9913	bta-miR-144	UACAGUAUAGAUGAUGUACUAG	2	MIMAT0009234
miR-144-3p	ACAGUAU	9606	hsa-miR-144-3p	UACAGUAUAGAUGAUGUACU	2	MIMAT0000436
miR-144-3p	ACAGUAU	10090	mmu-miR-144-3p	UACAGUAUAGAUGAUGUACU	2	MIMAT0000156
miR-144-3p	ACAGUAU	10116	rno-miR-144-3p	UACAGUAUAGAUGAUGUACU	2	MIMAT0000850
miR-144-3p	ACAGUAU	13616	mdo-miR-144-3p	UACAGUAUAGAUGAUGUACUGG	2	MIMAT0004114
miR-144-5p	GAUAUCA	9031	gga-miR-144-5p	GGAUAUCAUCAUAUACUGUAAG	-1	MIMAT0026644
miR-144-5p	GAUAUCA	9606	hsa-miR-144-5p	GGAUAUCAUCAUAUACUGUAAG	0	MIMAT0004600
miR-144-5p	GAUAUCA	10090	mmu-miR-144-5p	GGAUAUCAUCAUAUACUGUAAGU	0	MIMAT0016988
miR-144-5p	GAUAUCA	10116	rno-miR-144-5p	GGAUAUCAUCAUAUACUGUAAGU	-1	MIMAT0017130
miR-144-5p	GAUAUCA	13616	mdo-miR-144-5p	GGAUAUCAUCGUAUACUGUAAGU	-1	MIMAT0026669
miR-145	UCCAGUU	8364	xtr-miR-145	GUCCAGUUUUCCCAGGAAUCCCUU	2	MIMAT0003688
miR-145	UCCAGUU	9598	ptr-miR-145	GUCCAGUUUUCCCAGGAAUCCCUU	2	MIMAT0002267
miR-145	UCCAGUU	9615	cfa-miR-145	GUCCAGUUUUCCCAGGAAUCCCU	2	MIMAT0009863
miR-145	UCCAGUU	9913	bta-miR-145	GUCCAGUUUUCCCAGGAAUCCCU	2	MIMAT0003542
miR-1451-3p	GUAACUC	9031	gga-miR-1451-3p	CGUAACUCGCUGCUGUGAGAGGC	-1	MIMAT0007325
miR-1451-5p	CGCACAG	9031	gga-miR-1451-5p	UCGCACAGGAGCAAGUUACCGC	-1	MIMAT0007324
miR-1452/6565-5p	UGAGAUA	9031	gga-miR-1452	UUGAGAUAAGACAGAGGAUAUU	-1	MIMAT0007328
miR-1452/6565-5p	UGAGAUA	9031	gga-miR-6565-5p	AUGAGAUAGCAAAGCACACUUC	-1	MIMAT0025635
miR-1453/1754-3p	GGGCAGC	9031	gga-miR-1453	UGGGCAGCCUCUCAGUGAGCUCU	-1	MIMAT0007330
miR-1453/1754-3p	GGGCAGC	9031	gga-miR-1754-3p	AGGGCAGCUCACAGCACGGGG	-1	MIMAT0026782
miR-145-3p	GAUUCCU	9544	mml-miR-145-3p	GGAUUCCUGGAAAUACUGUUCUU	-1	MIMAT0026568
miR-145-3p	GAUUCCU	9606	hsa-miR-145-3p	GGAUUCCUGGAAAUACUGUUCU	-1	MIMAT0004601
miR-145-3p	GAUUCCU	10116	rno-miR-145-3p	GGAUUCCUGGAAAUACUGUUC	-1	MIMAT0017131
miR-145-3p	UUCCUGG	13616	mdo-miR-145-3p	AUUCCUGGAAAUACUGUUCU	-1	MIMAT0026670
miR-1454	UACAAUG	9031	gga-miR-1454	GUACAAUGAUGAGACUUUGGCUCC	-1	MIMAT0007331
miR-145-5p	UCCAGUU	9544	mml-miR-145-5p	GUCCAGUUUUCCCAGGAAUCCCUU	2	MIMAT0002266
miR-145-5p	UCCAGUU	9606	hsa-miR-145-5p	GUCCAGUUUUCCCAGGAAUCCCU	2	MIMAT0000437
miR-145-5p	UCCAGUU	9606	hsa-miR-5195-3p	AUCCAGUUCUCUGAGGGGGCU	2	MIMAT0021127
miR-145-5p	UCCAGUU	10090	mmu-miR-145a-5p	GUCCAGUUUUCCCAGGAAUCCCU	2	MIMAT0000157
miR-145-5p	UCCAGUU	10090	mmu-miR-145b	GUCCAGUUUUCCCAGGAGACU	2	MIMAT0025105
miR-145-5p	UCCAGUU	10116	rno-miR-145-5p	GUCCAGUUUUCCCAGGAAUCCCU	2	MIMAT0000851
miR-145-5p	UCCAGUU	13616	mdo-miR-145-5p	GUCCAGUUUUCCCAGGAAUCCCU	2	MIMAT0004116
miR-1456-3p	GGGGUCG	9031	gga-miR-1456-3p	CGGGGUCGUCGCCGUCCCUUC	-1	MIMAT0007334
miR-1456-5p	AAAGGAC	9031	gga-miR-1456-5p	GAAAGGACGGAGGCGGCCCGCGC	-1	MIMAT0007333
miR-1457	ACUACAG	9031	gga-miR-1457	CACUACAGGCUGCAAAAGGGUU	-1	MIMAT0007335
miR-1458/1459	UCCUGUG	9031	gga-miR-1458	UUCCUGUGAUGCUCAUGAGAA	-1	MIMAT0007336
miR-1458/1459	UCCUGUG	9031	gga-miR-1459	AUCCUGUGAUGUUCUAUAACUGAGGUUU	-1	MIMAT0007337
miR-145a-3p	UUCCUGG	10090	mmu-miR-145a-3p	AUUCCUGGAAAUACUGUUCUUG	-1	MIMAT0004534
miR-146	GAGAACU	8364	xtr-miR-146a	UGAGAACUGAAUUCCAUAGGUU	2	MIMAT0003604
miR-146	GAGAACU	8364	xtr-miR-146b	UGAGAACUGAAUUCCAUGGACU	2	MIMAT0005563
miR-146	GAGAACU	9598	ptr-miR-146a	UGAGAACUGAAUUCCAUGGGUU	2	MIMAT0008038
miR-146	GAGAACU	9598	ptr-miR-146b	UGAGAACUGAAUUCCAUAGGCU	2	MIMAT0008039
miR-146	GAGAACU	9615	cfa-miR-146a	UGAGAACUGAAUUCCAUGGGUU	2	MIMAT0006684
miR-146	GAGAACU	9615	cfa-miR-146b	UGAGAACUGAAUUCCAUAGGCU	2	MIMAT0006667
miR-146	GAGAACU	9913	bta-miR-146a	UGAGAACUGAAUUCCAUAGGUUGU	2	MIMAT0009236
miR-146	GAGAACU	9913	bta-miR-146b	UGAGAACUGAAUUCCAUAGGCUGU	2	MIMAT0009235
miR-1460	AUUUAUU	9031	gga-miR-1460	AAUUUAUUGCAGCCUUCUCAGGGU	-1	MIMAT0007338
miR-1462-3p	AUCUGUC	9031	gga-miR-1462-3p	UAUCUGUCCUUGUGAGCCCCAGA	-1	MIMAT0026764
miR-1462-5p	GGCUUUC	9031	gga-miR-1462-5p	UGGCUUUCCAUGACAGGUUGG	-1	MIMAT0007340
miR-1463	UUCUAUG	9031	gga-miR-1463	GUUCUAUGAUGCUUUGCUGAGAAUU	-1	MIMAT0007341
miR-146-3p	GUCCAUG	9031	gga-miR-146c-3p	AGUCCAUGGUAUUCAGUUCUCU	-1	MIMAT0007736
miR-1464	GCUGUUU	9031	gga-miR-1464	UGCUGUUUGCAGGGCCGCCUCGGA	-1	MIMAT0007342
miR-1465	UUCAGAG	9031	gga-miR-1465	UUUCAGAGGUGCUGGGUGCUU	-1	MIMAT0007343
miR-146-5p	GAGAACU	9031	gga-miR-146a-5p	UGAGAACUGAAUUCCAUGGGUU	2	MIMAT0001163
miR-146-5p	GAGAACU	9031	gga-miR-146b-5p	UGAGAACUGAAUUCCAUAGGCG	2	MIMAT0003351
miR-146-5p	GAGAACU	9031	gga-miR-146c-5p	UGAGAACUGAAUUCCAUGGACUG	2	MIMAT0007735
miR-146-5p	GAGAACU	9544	mml-miR-146a-5p	UGAGAACUGAAUUCCAUGGGUU	2	MIMAT0006203
miR-146-5p	GAGAACU	9544	mml-miR-146b-5p	UGAGAACUGAAUUCCAUAGGCU	2	MIMAT0006204
miR-146-5p	GAGAACU	9606	hsa-miR-146a-5p	UGAGAACUGAAUUCCAUGGGUU	2	MIMAT0000449
miR-146-5p	GAGAACU	9606	hsa-miR-146b-5p	UGAGAACUGAAUUCCAUAGGCU	2	MIMAT0002809
miR-146-5p	GAGAACU	9606	hsa-miR-7153-5p	UGAGAACUGACAAAUGUGGUAGG	2	MIMAT0028216
miR-146-5p	GAGAACU	10090	mmu-miR-146a-5p	UGAGAACUGAAUUCCAUGGGUU	2	MIMAT0000158
miR-146-5p	GAGAACU	10090	mmu-miR-146b-5p	UGAGAACUGAAUUCCAUAGGCU	2	MIMAT0003475
miR-146-5p	GAGAACU	10116	rno-miR-146a-5p	UGAGAACUGAAUUCCAUGGGUU	2	MIMAT0000852
miR-146-5p	GAGAACU	10116	rno-miR-146b-5p	UGAGAACUGAAUUCCAUAGGCUGU	2	MIMAT0005595
miR-146-5p	GAGAACU	13616	mdo-miR-146a-5p	UGAGAACUGAAUUCCAUGGGUU	2	MIMAT0012746
miR-146-5p	GAGAACU	13616	mdo-miR-146b-5p	UGAGAACUGAAUUCCAUAGGCU	2	MIMAT0012747
miR-1466	CGCUCAG	9031	gga-miR-1466	GCGCUCAGGCUGGUGCUGGGGGAU	-1	MIMAT0007344
miR-1467-3p	CACACCA	9031	gga-miR-1467-3p	UCACACCAGAGUAACUGGGAUC	-1	MIMAT0007346
miR-1467-5p	CUCAGCU	9031	gga-miR-1467-5p	UCUCAGCUACAUCGGUGUAAAUC	-1	MIMAT0007345
miR-1468	UCCGUUU	9615	cfa-miR-1468	CUCCGUUUGCCUGUUUUGCUGAU	-1	MIMAT0034423
miR-1468	UCCGUUU	9913	bta-miR-1468	CUCCGUUUGCCUGUUUUGCUGA	-1	MIMAT0013592
miR-1468-3p	GCAAAAU	9606	hsa-miR-1468-3p	AGCAAAAUAAGCAAAUGGAAAA	-1	MIMAT0026638
miR-1468-5p	UCCGUUU	9606	hsa-miR-1468-5p	CUCCGUUUGCCUGUUUCGCUG	-1	MIMAT0006789
miR-1469	UCGGCGC	9606	hsa-miR-1469	CUCGGCGCGGGGCGCGGGCUCC	-1	MIMAT0007347
miR-146a-3p	CCCAUGG	9031	gga-miR-146a-3p	ACCCAUGGGGCUCAGUUCUUCAG	-1	MIMAT0026529
miR-146a-3p	CCUGUGA	10116	rno-miR-146a-3p	ACCUGUGAAGUUCAGUUCUUU	-1	MIMAT0017132
miR-146a-3p	CUAUGAA	13616	mdo-miR-146a-3p	CCUAUGAAACUCAGUUCUUCAG	-1	MIMAT0026938
miR-146a-3p	CUCUGAA	9606	hsa-miR-146a-3p	CCUCUGAAAUUCAGUUCUUCAG	-1	MIMAT0004608
miR-146a-3p	CUGUGAA	9544	mml-miR-146a-3p	CCUGUGAAAUUCAGUUCUUCAG	-1	MIMAT0026824
miR-146a-3p	CUGUGAA	10090	mmu-miR-146a-3p	CCUGUGAAAUUCAGUUCUUCAG	-1	MIMAT0016989
miR-146b-3p	CCCUAGG	10090	mmu-miR-146b-3p	GCCCUAGGGACUCAGUUCUGGU	-1	MIMAT0004826
miR-146b-3p	CCUAUGG	9031	gga-miR-146b-3p	CCCUAUGGAUUCAGUUCUGC	-1	MIMAT0003724
miR-146b-3p	CUAGGAA	13616	mdo-miR-146b-3p	CCUAGGAAGUCAGUUCUGGA	-1	MIMAT0026939
miR-146b-3p	CUAGGGA	10116	rno-miR-146b-3p	CCUAGGGACUCAGUUCUGGUG	-1	MIMAT0017334
miR-146b-3p	GCCCUGU	9544	mml-miR-146b-3p	UGCCCUGUGGACUCAGUUCUGG	-1	MIMAT0006205
miR-146b-3p	GCCCUGU	9606	hsa-miR-146b-3p	UGCCCUGUGGACUCAGUUCUGG	-1	MIMAT0004766
miR-147	UGUGCGG	9031	gga-miR-147	GUGUGCGGAAAUGCUUCUGC	2	MIMAT0003352
miR-147	UGUGCGG	9544	mml-miR-147b	GUGUGCGGAAGUGCUUCUGCU	2	MIMAT0006207
miR-147	UGUGCGG	9598	ptr-miR-147b	GUGUGCGGAAAUGCUUCUGCUA	2	MIMAT0008040
miR-147	UGUGCGG	9615	cfa-miR-147	GUGUGCGGAAAUGCUUCUGCUA	2	MIMAT0009874
miR-147	UGUGCGG	9913	bta-miR-147	GUGUGCGGAAAUGCUUCUGCUA	2	MIMAT0009237
miR-147	UGUGCGG	10116	rno-miR-147	GUGUGCGGAAAUGCUUCUGCUA	2	MIMAT0005297
miR-147	UGUGCGG	13616	mdo-miR-147b	GUGUGCGGAAGUGCUUCUGCUA	2	MIMAT0012757
miR-1470	CCCUCCG	9606	hsa-miR-1470	GCCCUCCGCCCGUGCACCCCG	-1	MIMAT0007348
miR-1471	CCCGCGU	9606	hsa-miR-1471	GCCCGCGUGUGGAGCCAGGUGU	-1	MIMAT0007349
miR-147-3p	UGUGCGG	10090	mmu-miR-147-3p	GUGUGCGGAAAUGCUUCUGCUA	2	MIMAT0004857
miR-147-5p	GGAAACA	10090	mmu-miR-147-5p	UGGAAACAUUUCUGCACAAACUAG	-1	MIMAT0017269
miR-147a	UGUGUGG	9544	mml-miR-147a	GUGUGUGGAAAUGCUUCUGCUA	-1	MIMAT0006206
miR-147a	UGUGUGG	9598	ptr-miR-147a	GUGUGUGGAAAUGCUUCUGC	-1	MIMAT0002474
miR-147a	UGUGUGG	9606	hsa-miR-147a	GUGUGUGGAAAUGCUUCUGC	0	MIMAT0000251
miR-147b	UGUGCGG	9606	hsa-miR-147b	GUGUGCGGAAAUGCUUCUGCUA	2	MIMAT0004928
miR-148	CAGUGCA	8364	xtr-miR-148a	UCAGUGCACUACAGAACUUUGU	2	MIMAT0003664
miR-148	CAGUGCA	8364	xtr-miR-148b	UCAGUGCAUCACAGAACUUUGU	2	MIMAT0003605
miR-148/152	CAGUGCA	9598	ptr-miR-148a	UCAGUGCACUACAGAACUUUGU	2	MIMAT0008041
miR-148/152	CAGUGCA	9598	ptr-miR-148b	UCAGUGCAUCACAGAACUUUGU	2	MIMAT0008042
miR-148/152	CAGUGCA	9598	ptr-miR-152	UCAGUGCAUGACAGAACUUGG	2	MIMAT0008046
miR-148/152	CAGUGCA	9615	cfa-miR-148a	UCAGUGCACUACAGAACUUUGU	2	MIMAT0006622
miR-148/152	CAGUGCA	9615	cfa-miR-148b	UCAGUGCAUCACAGAACUUUGU	2	MIMAT0006663
miR-148/152	CAGUGCA	9615	cfa-miR-152	UCAGUGCAUGACAGAACUUGG	2	MIMAT0006738
miR-148/152	CAGUGCA	9913	bta-miR-148a	UCAGUGCACUACAGAACUUUGU	2	MIMAT0003522
miR-148/152	CAGUGCA	9913	bta-miR-148b	UCAGUGCAUCACAGAACUUUGU	2	MIMAT0003814
miR-148/152	CAGUGCA	9913	bta-miR-152	UCAGUGCAUGACAGAACUUGGG	2	MIMAT0009238
miR-148-3p	CAGUGCA	9031	gga-miR-148a-3p	UCAGUGCACUACAGAACUUUGU	2	MIMAT0001120
miR-148-3p/152-3p	CAGUGCA	9544	mml-miR-148a-3p	UCAGUGCACUACAGAACUUUGU	2	MIMAT0006208
miR-148-3p/152-3p	CAGUGCA	9544	mml-miR-148b-3p	UCAGUGCAUCACAGAACUUUGU	2	MIMAT0006209
miR-148-3p/152-3p	CAGUGCA	9544	mml-miR-152-3p	UCAGUGCAUGACAGAACUUGG	2	MIMAT0006214
miR-148-3p/152-3p	CAGUGCA	9606	hsa-miR-148a-3p	UCAGUGCACUACAGAACUUUGU	2	MIMAT0000243
miR-148-3p/152-3p	CAGUGCA	9606	hsa-miR-148b-3p	UCAGUGCAUCACAGAACUUUGU	2	MIMAT0000759
miR-148-3p/152-3p	CAGUGCA	9606	hsa-miR-152-3p	UCAGUGCAUGACAGAACUUGG	2	MIMAT0000438
miR-148-3p/152-3p	CAGUGCA	10090	mmu-miR-148a-3p	UCAGUGCACUACAGAACUUUGU	2	MIMAT0000516
miR-148-3p/152-3p	CAGUGCA	10090	mmu-miR-148b-3p	UCAGUGCAUCACAGAACUUUGU	2	MIMAT0000580
miR-148-3p/152-3p	CAGUGCA	10090	mmu-miR-152-3p	UCAGUGCAUGACAGAACUUGG	2	MIMAT0000162
miR-148-3p/152-3p	CAGUGCA	10116	rno-miR-148a-3p	UCAGUGCACUACAGAACUUUG	2	MIMAT0035725
miR-148-3p/152-3p	CAGUGCA	10116	rno-miR-148b-3p	UCAGUGCAUCACAGAACUUUGU	2	MIMAT0000579
miR-148-3p/152-3p	CAGUGCA	10116	rno-miR-152-3p	UCAGUGCAUGACAGAACUUGG	2	MIMAT0000854
miR-148-3p/152-3p	CAGUGCA	13616	mdo-miR-148-3p	UCAGUGCACUACAGAACUUUGU	2	MIMAT0012737
miR-148-3p/152-3p	CAGUGCA	13616	mdo-miR-152-3p	UCAGUGCAUGACAGAACUUGGG	2	MIMAT0004117
miR-148-5p	AAGUUCU	9031	gga-miR-148a-5p	AAAGUUCUGUGACACUCAGACU	-1	MIMAT0026503
miR-148-5p	AAGUUCU	9544	mml-miR-148a-5p	AAAGUUCUGAGACACUCCGACU	-1	MIMAT0026825
miR-148-5p	AAGUUCU	9544	mml-miR-148b-5p	GAAGUUCUGUUAUACACUCAGGCU	-1	MIMAT0026826
miR-148-5p	AAGUUCU	10090	mmu-miR-148a-5p	AAAGUUCUGAGACACUCCGACU	-1	MIMAT0004617
miR-148-5p	AAGUUCU	10090	mmu-miR-148b-5p	GAAGUUCUGUUAUACACUCAGGCU	-1	MIMAT0017036
miR-148-5p	AAGUUCU	10116	rno-miR-148a-5p	AAAGUUCUGAGACACUCUGACUC	-1	MIMAT0035724
miR-148-5p	AAGUUCU	10116	rno-miR-148b-5p	GAAGUUCUGUUAUACACUCAGG	-1	MIMAT0004645
miR-148-5p	AAGUUCU	13616	mdo-miR-148-5p	AAAGUUCUGGGACACUCAGACU	-1	MIMAT0026930
miR-148a-5p	AAGUUCU	9606	hsa-miR-148a-5p	AAAGUUCUGAGACACUCCGACU	-1	MIMAT0004549
miR-148b-5p/6874-3p	AGUUCUG	9606	hsa-miR-148b-5p	AAGUUCUGUUAUACACUCAGGC	-1	MIMAT0004699
miR-148b-5p/6874-3p	AGUUCUG	9606	hsa-miR-6874-3p	CAGUUCUGCUGUUCUGACUCUAG	-1	MIMAT0027649
miR-149	CUGGCUC	9598	ptr-miR-149	UCUGGCUCCGUGUCUUCACUCCC	1	MIMAT0008043
miR-149	CUGGCUC	9615	cfa-miR-149	UCUGGCUCCGUGUCUUCACUCCC	1	MIMAT0009884
miR-149-3p	AGGGAGG	9544	mml-miR-149-3p	GAGGGAGGGACGGGGGCUGUGC	-1	MIMAT0026827
miR-149-3p	GGACGGG	10116	rno-miR-149-3p	GGGACGGGGGCGGUGCUG	-1	MIMAT0035727
miR-149-3p/4728-5p/6785-5p/6883-5p	GGGAGGG	9606	hsa-miR-149-3p	AGGGAGGGACGGGGGCUGUGC	-1	MIMAT0004609
miR-149-3p/4728-5p/6785-5p/6883-5p	GGGAGGG	9606	hsa-miR-4728-5p	UGGGAGGGGAGAGGCAGCAAGCA	-1	MIMAT0019849
miR-149-3p/4728-5p/6785-5p/6883-5p	GGGAGGG	9606	hsa-miR-6785-5p	UGGGAGGGCGUGGAUGAUGGUG	-1	MIMAT0027470
miR-149-3p/4728-5p/6785-5p/6883-5p	GGGAGGG	9606	hsa-miR-6883-5p	AGGGAGGGUGUGGUAUGGAUGU	-1	MIMAT0027666
miR-149-3p/7865	AGGGAGG	9913	bta-miR-149-3p	GAGGGAGGGACGGGGGCUGUGC	-1	MIMAT0024571
miR-149-3p/7865	AGGGAGG	9913	bta-miR-7865	CAGGGAGGGCAGGGGAGGG	-1	MIMAT0030450
miR-149-5p	CUGGCUC	9544	mml-miR-149-5p	UCUGGCUCCGUGUCUUCACUCCC	1	MIMAT0006210
miR-149-5p	CUGGCUC	9606	hsa-miR-149-5p	UCUGGCUCCGUGUCUUCACUCCC	1	MIMAT0000450
miR-149-5p	CUGGCUC	9913	bta-miR-149-5p	UCUGGCUCCGUGUCUUCACUCCC	1	MIMAT0024570
miR-149-5p	CUGGCUC	10090	mmu-miR-149-5p	UCUGGCUCCGUGUCUUCACUCCC	1	MIMAT0000159
miR-149-5p	CUGGCUC	10116	rno-miR-149-5p	UCUGGCUCCGUGUCUUCACUCCC	1	MIMAT0035726
miR-15/16	AGCAGCA	8364	xtr-miR-15a	UAGCAGCACAUAAUGGUUUGUG	2	MIMAT0003560
miR-15/16	AGCAGCA	8364	xtr-miR-15b	UAGCAGCACAUCAUGAUUUGCA	2	MIMAT0003561
miR-15/16	AGCAGCA	8364	xtr-miR-15c	UAGCAGCACAUCAUGGUUUGUA	2	MIMAT0003651
miR-15/16	AGCAGCA	8364	xtr-miR-16a	UAGCAGCACGUAAAUAUUGGUG	2	MIMAT0003563
miR-15/16	AGCAGCA	8364	xtr-miR-16b	UAGCAGCACGUAAAUAUUGGGU	2	MIMAT0003668
miR-15/16	AGCAGCA	8364	xtr-miR-16c	UAGCAGCACGUAAAUACUGGAG	2	MIMAT0003562
miR-15/16/195/424/497	AGCAGCA	9598	ptr-miR-15a	UAGCAGCACAUAAUGGUUUGUG	2	MIMAT0002654
miR-15/16/195/424/497	AGCAGCA	9598	ptr-miR-15b	UAGCAGCACAUCAUGGUUUACA	2	MIMAT0002206
miR-15/16/195/424/497	AGCAGCA	9598	ptr-miR-16	UAGCAGCACGUAAAUAUUGGCG	2	MIMAT0002655
miR-15/16/195/424/497	AGCAGCA	9598	ptr-miR-195	UAGCAGCACAGAAAUAUUGGC	2	MIMAT0008060
miR-15/16/195/424/497	AGCAGCA	9598	ptr-miR-424	CAGCAGCAAUUCAUGUUUUGAA	2	MIMAT0008143
miR-15/16/195/424/497	AGCAGCA	9598	ptr-miR-497	CAGCAGCACACUGUGGUUUGUA	2	MIMAT0012803
miR-15/16/195/424-5p/497	AGCAGCA	9913	bta-miR-15a	UAGCAGCACAUAAUGGUUUGU	2	MIMAT0004334
miR-15/16/195/424-5p/497	AGCAGCA	9913	bta-miR-15b	UAGCAGCACAUCAUGGUUUACA	2	MIMAT0003792
miR-15/16/195/424-5p/497	AGCAGCA	9913	bta-miR-16a	UAGCAGCACGUAAAUAUUGGUG	2	MIMAT0009242
miR-15/16/195/424-5p/497	AGCAGCA	9913	bta-miR-16b	UAGCAGCACGUAAAUAUUGGC	2	MIMAT0003525
miR-15/16/195/424-5p/497	AGCAGCA	9913	bta-miR-195	UAGCAGCACAGAAAUAUUGGCA	2	MIMAT0004335
miR-15/16/195/424-5p/497	AGCAGCA	9913	bta-miR-424-5p	CAGCAGCAAUUCAUGUUUUGA	2	MIMAT0013593
miR-15/16/195/424-5p/497	AGCAGCA	9913	bta-miR-497	CAGCAGCACACUGUGGUUUGUA	2	MIMAT0004343
miR-15/16/195/497	AGCAGCA	9615	cfa-miR-15a	UAGCAGCACAUAAUGGUUUGU	2	MIMAT0006647
miR-15/16/195/497	AGCAGCA	9615	cfa-miR-15b	UAGCAGCACAUCAUGGUUUA	2	MIMAT0006676
miR-15/16/195/497	AGCAGCA	9615	cfa-miR-16	UAGCAGCACGUAAAUAUUGGCG	2	MIMAT0006648
miR-15/16/195/497	AGCAGCA	9615	cfa-miR-195	UAGCAGCACAGAAAUAUUGGCA	2	MIMAT0006692
miR-15/16/195/497	AGCAGCA	9615	cfa-miR-497	CAGCAGCACACUGUGGUUUGU	2	MIMAT0006691
miR-150	CUCCCAA	8364	xtr-miR-150	UCUCCCAACCCUUGUACCAGAG	2	MIMAT0003606
miR-150	CUCCCAA	9598	ptr-miR-150	UCUCCCAACCCUUGUACCAGUG	2	MIMAT0008044
miR-150	CUCCCAA	9615	cfa-miR-150	UCUCCCAACCCUUGUACCAGUG	2	MIMAT0006602
miR-150	CUCCCAA	9913	bta-miR-150	UCUCCCAACCCUUGUACCAGUGU	2	MIMAT0003845
miR-150-3p	CGGUACG	13616	mdo-miR-150-3p	CCGGUACGGGCUGUGGGGGACG	-1	MIMAT0026940
miR-150-3p	UGGUACA	9544	mml-miR-150-3p	CUGGUACAGGCCUGGGGGACA	-1	MIMAT0026828
miR-150-3p	UGGUACA	9606	hsa-miR-150-3p	CUGGUACAGGCCUGGGGGACAG	-1	MIMAT0004610
miR-150-3p	UGGUACA	10090	mmu-miR-150-3p	CUGGUACAGGCCUGGGGGAUAG	-1	MIMAT0004535
miR-150-3p	UGGUACA	10116	rno-miR-150-3p	CUGGUACAGGCCUGGGGGA	-1	MIMAT0017133
miR-150-5p	CUCCCAA	9544	mml-miR-150-5p	UCUCCCAACCCUUGUACCAGUG	2	MIMAT0006211
miR-150-5p	CUCCCAA	9606	hsa-miR-150-5p	UCUCCCAACCCUUGUACCAGUG	2	MIMAT0000451
miR-150-5p	CUCCCAA	10090	mmu-miR-150-5p	UCUCCCAACCCUUGUACCAGUG	2	MIMAT0000160
miR-150-5p	CUCCCAA	10090	mmu-miR-5127	UCUCCCAACCCUUUUCCCA	2	MIMAT0020638
miR-150-5p	CUCCCAA	10116	rno-miR-150-5p	UCUCCCAACCCUUGUACCAGUG	2	MIMAT0000853
miR-150-5p	CUCCCAA	13616	mdo-miR-150-5p	UCUCCCAACCCUUGUACCAGAGU	2	MIMAT0012748
miR-151	AGACUGU	13616	mdo-miR-151	UAGACUGUGAGCUCCUUGAGG	-1	MIMAT0012761
miR-151	CGAGGAG	9615	cfa-miR-151	UCGAGGAGCUCACAGUCUAGU	1	MIMAT0006615
miR-151	UAGACUG	9598	ptr-miR-151	CUAGACUGAAGCUCCUUGAGG	1	MIMAT0008045
miR-151-3p	UAGACUG	9544	mml-miR-151-3p	CUAGACUGAAGCUCCUUGAGG	1	MIMAT0006213
miR-151-3p	UAGACUG	9606	hsa-miR-151a-3p	CUAGACUGAAGCUCCUUGAGG	1	MIMAT0000757
miR-151-3p	UAGACUG	9913	bta-miR-151-3p	CUAGACUGAAGCUCCUUGAGG	1	MIMAT0003524
miR-151-3p	UAGACUG	10090	mmu-miR-151-3p	CUAGACUGAGGCUCCUUGAGG	1	MIMAT0000161
miR-151-3p	UAGACUG	10116	rno-miR-151-3p	CUAGACUGAGGCUCCUUGAGG	1	MIMAT0000614
miR-151-5p	CGAGGAG	9544	mml-miR-151-5p	UCGAGGAGCUCACAGUCUAGU	1	MIMAT0006212
miR-151-5p	CGAGGAG	9606	hsa-miR-151a-5p	UCGAGGAGCUCACAGUCUAGU	1	MIMAT0004697
miR-151-5p	CGAGGAG	9606	hsa-miR-151b	UCGAGGAGCUCACAGUCU	1	MIMAT0010214
miR-151-5p	CGAGGAG	9913	bta-miR-151-5p	UCGAGGAGCUCACAGUCUAGU	1	MIMAT0003523
miR-151-5p	CGAGGAG	10090	mmu-miR-151-5p	UCGAGGAGCUCACAGUCUAGU	1	MIMAT0004536
miR-151-5p	CGAGGAG	10116	rno-miR-151-5p	UCGAGGAGCUCACAGUCUAGU	1	MIMAT0000613
miR-152-5p	AGGUUCU	10090	mmu-miR-152-5p	UAGGUUCUGUGAUACACUCCGACU	-1	MIMAT0016991
miR-152-5p	GGUUCUG	9544	mml-miR-152-5p	AGGUUCUGUGAUACACUCCGACU	-1	MIMAT0026829
miR-152-5p	GGUUCUG	9606	hsa-miR-152-5p	AGGUUCUGUGAUACACUCCGACU	-1	MIMAT0026479
miR-152-5p	GGUUCUG	10116	rno-miR-152-5p	AGGUUCUGUGAUACACUCCGACU	-1	MIMAT0017134
miR-152-5p	GGUUCUG	13616	mdo-miR-152-5p	AGGUUCUGUGAUACACUCCGACU	-1	MIMAT0026671
miR-153	UGCAUAG	8364	xtr-miR-153	UUGCAUAGUCACAAAAGUGA	2	MIMAT0003607
miR-153	UGCAUAG	9598	ptr-miR-153	UUGCAUAGUCACAAAAGUGAUC	2	MIMAT0008047
miR-153	UGCAUAG	9615	cfa-miR-153	UUGCAUAGUCACAAAAGUGA	2	MIMAT0009840
miR-153	UGCAUAG	9913	bta-miR-153	UUGCAUAGUCACAAAAGUGAUC	2	MIMAT0009239
miR-153-3p	UGCAUAG	9031	gga-miR-153-3p	UUGCAUAGUCACAAAAGUGA	2	MIMAT0001119
miR-153-3p	UGCAUAG	9544	mml-miR-153-3p	UUGCAUAGUCACAAAAGUGA	2	MIMAT0002271
miR-153-3p	UGCAUAG	9606	hsa-miR-153-3p	UUGCAUAGUCACAAAAGUGAUC	2	MIMAT0000439
miR-153-3p	UGCAUAG	10090	mmu-miR-153-3p	UUGCAUAGUCACAAAAGUGAUC	2	MIMAT0000163
miR-153-3p	UGCAUAG	10116	rno-miR-153-3p	UUGCAUAGUCACAAAAGUGAUC	2	MIMAT0000855
miR-153-3p	UGCAUAG	13616	mdo-miR-153-3p	UUGCAUAGUCACAAAAGUGAUC	2	MIMAT0012738
miR-153-5p	CAUUUUU	9031	gga-miR-153-5p	UCAUUUUUGUGAUGUUGCAGCU	-1	MIMAT0026502
miR-153-5p	CAUUUUU	9544	mml-miR-153-1-5p	UCAUUUUUGUGAUCUGCAGCU	-1	MIMAT0026569
miR-153-5p	CAUUUUU	9544	mml-miR-153-2-5p	UCAUUUUUGUGAUGUUGCAGCU	-1	MIMAT0031060
miR-153-5p	CAUUUUU	9606	hsa-miR-153-5p	UCAUUUUUGUGAUGUUGCAGCU	-1	MIMAT0026480
miR-153-5p	CAUUUUU	13616	mdo-miR-153-1-5p	UCAUUUUUGUGAUCUGCAGCU	-1	MIMAT0031108
miR-153-5p	CAUUUUU	13616	mdo-miR-153-2-5p	UCAUUUUUGUGAUGUUGCAGCU	-1	MIMAT0026931
miR-153-5p	UCAUUUU	10116	rno-miR-153-5p	GUCAUUUUUGUGAUGUUGCAGCU	-1	MIMAT0017135
miR-1537-3p	AAACCGU	9606	hsa-miR-1537-3p	AAAACCGUCUAGUUACAGUUGU	-1	MIMAT0007399
miR-1537-5p	GCUGUAA	9606	hsa-miR-1537-5p	AGCUGUAAUUAGUCAGUUUUCU	-1	MIMAT0026765
miR-1538/4745-3p	GGCCCGG	9606	hsa-miR-1538	CGGCCCGGGCUGCUGCUGUUCCU	-1	MIMAT0007400
miR-1538/4745-3p	GGCCCGG	9606	hsa-miR-4745-3p	UGGCCCGGCGACGUCUCACGGUC	-1	MIMAT0019879
miR-1539	CCUGCGC	9606	hsa-miR-1539	UCCUGCGCGUCCCAGAUGCCC	-1	MIMAT0007401
miR-154	AGGUUAU	9598	ptr-miR-154	UAGGUUAUCCGUGUUGCCUUCG	1	MIMAT0002296
miR-1540	GAUUCCA	13616	mdo-miR-1540a	UGAUUCCAUAGAGCGCAUGU	-1	MIMAT0006139
miR-1540-3p	CAUGCGC	13616	mdo-miR-1540b-3p	ACAUGCGCUCUAUGGAAUCAC	-1	MIMAT0028939
miR-1540-5p	AUUCCAU	13616	mdo-miR-1540b-5p	GAUUCCAUGGAGCAUAUGCUCU	-1	MIMAT0028938
miR-1541	GGUGUGC	13616	mdo-miR-1541	UGGUGUGCUCGUUUGGAUGUGG	-1	MIMAT0006140
miR-1542-3p	AUUGAUC	13616	mdo-miR-1542-3p	UAUUGAUCUCCAAUGCCUAGC	-1	MIMAT0006141
miR-1542-5p	UGGCACA	13616	mdo-miR-1542-1-5p	CUGGCACAUAGGAGUUUCAUAAA	-1	MIMAT0026766
miR-1542-5p	UGGCACA	13616	mdo-miR-1542-2-5p	CUGGCACAUAGGAGCUUCAUAAA	-1	MIMAT0031061
miR-1543	UAGUCCU	13616	mdo-miR-1543	UUAGUCCUAGUCUAGGUGCACA	-1	MIMAT0006142
miR-154-3p	AUCAUAC	10090	mmu-miR-154-3p	AAUCAUACACGGUUGACCUAUU	1	MIMAT0004537
miR-154-3p	AUCAUAC	10116	rno-miR-154-3p	AAUCAUACACGGUUGACCUAUU	1	MIMAT0017136
miR-154-3p/487	AUCAUAC	9544	mml-miR-154-3p	AAUCAUACACGGUUGACCUAUU	1	MIMAT0026830
miR-154-3p/487	AUCAUAC	9544	mml-miR-487a	AAUCAUACAGGGACAUCCAGUU	1	MIMAT0006346
miR-154-3p/487-3p	AUCAUAC	9606	hsa-miR-154-3p	AAUCAUACACGGUUGACCUAUU	1	MIMAT0000453
miR-154-3p/487-3p	AUCAUAC	9606	hsa-miR-487a-3p	AAUCAUACAGGGACAUCCAGUU	1	MIMAT0002178
miR-1544-3p	CUUUUCU	13616	mdo-miR-1544a-3p	CCUUUUCUAUCCCUGGUACUGGC	-1	MIMAT0026768
miR-1544-3p	CUUUUCU	13616	mdo-miR-1544b-3p	CCUUUUCUAUCCCUGGUACCAG	-1	MIMAT0028745
miR-1544-3p	CUUUUCU	13616	mdo-miR-1544c-3p	ACUUUUCUAUCCCUGGUACUGGU	-1	MIMAT0028747
miR-1544-3p	CUUUUCU	13616	mdo-miR-1544d-3p	CCUUUUCUAUCCCUGGUACUGGU	-1	MIMAT0028755
miR-1544-3p	CUUUUCU	13616	mdo-miR-1544e-3p	ACUUUUCUAUCCCUGGUACUGG	-1	MIMAT0031034
miR-1544-5p	GCACCCA	13616	mdo-miR-1544a-5p	UGCACCCAGGGAUAGGAUAGCG	-1	MIMAT0006144
miR-1544-5p	GCACCCA	13616	mdo-miR-1544c-5p	UGCACCCAGGGAUAUAAUAGCGG	-1	MIMAT0028746
miR-1544-5p	GCACCCA	13616	mdo-miR-1544d-5p	UGCACCCAGGGAUAUAAUAGCGG	-1	MIMAT0028754
miR-1544b-5p	CACCCAG	13616	mdo-miR-1544b-5p	ACACCCAGGGAUAGAACAGCAG	-1	MIMAT0028744
miR-1544e-5p	CGCCCAG	13616	mdo-miR-1544e-5p	GCGCCCAGGGAUAUAAUAGCGG	-1	MIMAT0031033
miR-1545a-3p	CUUUCCA	13616	mdo-miR-1545a-3p	ACUUUCCAUCCCUUGCACUGU	-1	MIMAT0006145
miR-1545a-5p	GUGCGCA	13616	mdo-miR-1545a-5p	AGUGCGCAGGGAUAGAUAAGAGG	-1	MIMAT0026769
miR-1545b-3-3p/1545b-3p	CCUUUCC	13616	mdo-miR-1545b-3-3p	ACCUUUCCAUCCCGGGCAUUGG	-1	MIMAT0031024
miR-1545b-3-3p/1545b-3p	CCUUUCC	13616	mdo-miR-1545b-3p	ACCUUUCCAUCCUGGGCAUUGG	-1	MIMAT0028751
miR-1545b-5p	GUGUUCU	13616	mdo-miR-1545b-5p	AGUGUUCUGGGAUAGAUAGGCGA	-1	MIMAT0028750
miR-1545c-3p	ACUUUCC	13616	mdo-miR-1545c-3p	CACUUUCCAUCCCUCGUACUGU	-1	MIMAT0028753
miR-1545c-5p	GUGCCCU	13616	mdo-miR-1545c-5p	AGUGCCCUGGGAUAGAUAAGAGGU	-1	MIMAT0028752
miR-154-5p	AGGUUAU	9544	mml-miR-154-5p	UAGGUUAUCCGUGUUGCCUUCG	1	MIMAT0006215
miR-154-5p	AGGUUAU	9606	hsa-miR-154-5p	UAGGUUAUCCGUGUUGCCUUCG	1	MIMAT0000452
miR-154-5p	AGGUUAU	10090	mmu-miR-154-5p	UAGGUUAUCCGUGUUGCCUUCG	1	MIMAT0000164
miR-154-5p	AGGUUAU	10116	rno-miR-154-5p	UAGGUUAUCCGUGUUGCCUUCG	1	MIMAT0000856
miR-1546-3p	CACCUCU	13616	mdo-miR-1546-3p	CCACCUCUCAGAAUCCCUAUUU	-1	MIMAT0026770
miR-1546-5p	CAGGGAU	13616	mdo-miR-1546-5p	UCAGGGAUUCUCAGGGAUGGAA	-1	MIMAT0006146
miR-1547-3p	AAGGAUC	13616	mdo-miR-1547-3p	CAAGGAUCCCUGACUUGAUCAU	-1	MIMAT0026771
miR-1547-5p	AUCAGAG	13616	mdo-miR-1547-5p	UAUCAGAGUCUUGGGUCCUUGU	-1	MIMAT0006147
miR-1548-3p	GCAUCCU	13616	mdo-miR-1548-3p	UGCAUCCUGCAGCGGGCUCCCC	-1	MIMAT0006148
miR-1548-5p	GGGCUCC	13616	mdo-miR-1548-5p	AGGGCUCCAGCGGGCACGCACGC	-1	MIMAT0026772
miR-1549-3p	UCCGCCC	13616	mdo-miR-1549-3p	UUCCGCCCUGCAAGCCCGGUA	-1	MIMAT0006149
miR-1549-5p	CGCCGGG	13616	mdo-miR-1549-5p	UCGCCGGGCUCGUAGGUAGAAGC	-1	MIMAT0026773
miR-154a	AGGUUAU	9913	bta-miR-154a	UAGGUUAUCCGUGUAGCCUUCG	1	MIMAT0009240
miR-154b	GAGGUCU	9913	bta-miR-154b	AGAGGUCUUCCAUGGUGCAUUCG	-1	MIMAT0025547
miR-154c	GAUAUUG	9913	bta-miR-154c	AGAUAUUGCACGGUUGAUCUCU	-1	MIMAT0025542
miR-155	UAAUGCU	8364	xtr-miR-155	UUAAUGCUAAUCGUGAUAGGGG	2	MIMAT0003608
miR-155	UAAUGCU	9031	gga-miR-155	UUAAUGCUAAUCGUGAUAGGGG	2	MIMAT0001106
miR-155	UAAUGCU	9544	mml-miR-155	UUAAUGCUAAUCGUGAUAGGGGU	2	MIMAT0006216
miR-155	UAAUGCU	9598	ptr-miR-155	UUAAUGCUAAUCGUGAUAGGGGU	2	MIMAT0008048
miR-155	UAAUGCU	9615	cfa-miR-155	UUAAUGCUAAUCGUGAUAGGGGU	2	MIMAT0006671
miR-155	UAAUGCU	9913	bta-miR-155	UUAAUGCUAAUCGUGAUAGGGGU	2	MIMAT0009241
miR-1550-3p	UUCACUU	9031	gga-miR-1550-3p	CUUCACUUACACUGCUCACUGGU	-1	MIMAT0007404
miR-1550-5p/6608-5p	GAUGGGG	9031	gga-miR-1550-5p	UGAUGGGGGUGUAGUGCAGCA	-1	MIMAT0007403
miR-1550-5p/6608-5p	GAUGGGG	9031	gga-miR-6608-5p	UGAUGGGGAAUGAAGAUGAA	-1	MIMAT0025702
miR-1551-3p	GAGUUUG	9031	gga-miR-1551-3p	UGAGUUUGUGUUGCUGCUUUCU	-1	MIMAT0007406
miR-1551-5p	UAGCAGC	9031	gga-miR-1551-5p	CUAGCAGCAAAAAGAACUUCAGA	-1	MIMAT0007405
miR-1552-3p	UAGCUGC	9031	gga-miR-1552-3p	CUAGCUGCUCUGCACUGACUG	-1	MIMAT0007408
miR-1552-5p	UAGUGCG	9031	gga-miR-1552-5p	UUAGUGCGCGGUAAGCUAGGGUG	-1	MIMAT0007407
miR-1553-3p/6712-5p	GUGGUGG	9031	gga-miR-1553-3p	UGUGGUGGGAGGACAGUGAUGU	-1	MIMAT0007410
miR-1553-3p/6712-5p	GUGGUGG	9031	gga-miR-6712-5p	AGUGGUGGCUGAGAACAGUGAC	-1	MIMAT0025822
miR-1553-5p	GUCCUGU	9031	gga-miR-1553-5p	AGUCCUGUCCUGUCUACCUACUGU	-1	MIMAT0007409
miR-155-3p	UCCUACA	9606	hsa-miR-155-3p	CUCCUACAUAUUAGCAUUAACA	-1	MIMAT0004658
miR-155-3p	UCCUACC	10090	mmu-miR-155-3p	CUCCUACCUGUUAGCAUUAAC	-1	MIMAT0016993
miR-155-3p	UCCUACC	10116	rno-miR-155-3p	CUCCUACCUGUUAGCAUUAAC	-1	MIMAT0030410
miR-1554	CAGGUGA	9031	gga-miR-1554	GCAGGUGAUGAGGCUUUGCUG	-1	MIMAT0007411
miR-1555-3p	AGGGUUA	9031	gga-miR-1555-3p	CAGGGUUAUUGGUUUUGUGUGA	-1	MIMAT0007412
miR-1555-5p	GCAAACC	9031	gga-miR-1555-5p	AGCAAACCCUUCACCCUGCC	-1	MIMAT0026774
miR-155-5p	UAAUGCU	9606	hsa-miR-155-5p	UUAAUGCUAAUCGUGAUAGGGGU	2	MIMAT0000646
miR-155-5p	UAAUGCU	10090	mmu-miR-155-5p	UUAAUGCUAAUUGUGAUAGGGGU	2	MIMAT0000165
miR-155-5p	UAAUGCU	10116	rno-miR-155-5p	UUAAUGCUAAUUGUGAUAGGGGU	2	MIMAT0030409
miR-1556	GCAGGCU	9031	gga-miR-1556	UGCAGGCUGGAAGUAGGAGUGU	-1	MIMAT0007413
miR-1557	CCGUCGG	9031	gga-miR-1557	CCCGUCGGCUGAGCGGCUGC	-1	MIMAT0007414
miR-1558/1696	UGCUGUG	9031	gga-miR-1558	CUGCUGUGAUGGGAGCUCUG	-1	MIMAT0007415
miR-1558/1696	UGCUGUG	9031	gga-miR-1696	CUGCUGUGAUGUGAGCUGAGCAUC	-1	MIMAT0007588
miR-1559-3p	GUUACAU	9031	gga-miR-1559-3p	AGUUACAUGUAUGCAUCGAGCA	-1	MIMAT0026775
miR-1559-5p	UCGAUGC	9031	gga-miR-1559-5p	UUCGAUGCUUGUAUGCUACUCC	-1	MIMAT0007416
miR-15-5p	GCAGCAC	13616	mdo-miR-15c-5p	AGCAGCACGCCAUGGUUUGUA	-1	MIMAT0028768
miR-15-5p/16-5p	AGCAGCA	9031	gga-miR-15a	UAGCAGCACAUAAUGGUUUGU	2	MIMAT0001117
miR-15-5p/16-5p	AGCAGCA	9031	gga-miR-15b-5p	UAGCAGCACAUCAUGGUUUGCA	2	MIMAT0001154
miR-15-5p/16-5p	AGCAGCA	9031	gga-miR-15c-5p	UAGCAGCACAUCAUGGUUUGUA	2	MIMAT0007737
miR-15-5p/16-5p	AGCAGCA	9031	gga-miR-16-5p	UAGCAGCACGUAAAUAUUGGUG	2	MIMAT0001116
miR-15-5p/16-5p	AGCAGCA	9031	gga-miR-16c-5p	UAGCAGCACGUAAAUACUGGAG	2	MIMAT0007739
miR-15-5p/16-5p/195/497-5p	AGCAGCA	13616	mdo-miR-15a-5p	UAGCAGCACAUAAUGGUUUGUU	2	MIMAT0004144
miR-15-5p/16-5p/195/497-5p	AGCAGCA	13616	mdo-miR-16-5p	UAGCAGCACGUAAAUAUUGGCG	2	MIMAT0004145
miR-15-5p/16-5p/195/497-5p	AGCAGCA	13616	mdo-miR-195	UAGCAGCACAAAAAUAUUGGCA	2	MIMAT0012760
miR-15-5p/16-5p/195/497-5p	AGCAGCA	13616	mdo-miR-497-5p	CAGCAGCACACUGUGGUUUGU	2	MIMAT0012762
miR-15-5p/16-5p/195-5p/322-5p/497-5p	AGCAGCA	10090	mmu-miR-15a-5p	UAGCAGCACAUAAUGGUUUGUG	2	MIMAT0000526
miR-15-5p/16-5p/195-5p/322-5p/497-5p	AGCAGCA	10090	mmu-miR-15b-5p	UAGCAGCACAUCAUGGUUUACA	2	MIMAT0000124
miR-15-5p/16-5p/195-5p/322-5p/497-5p	AGCAGCA	10090	mmu-miR-16-5p	UAGCAGCACGUAAAUAUUGGCG	2	MIMAT0000527
miR-15-5p/16-5p/195-5p/322-5p/497-5p	AGCAGCA	10090	mmu-miR-1907	GAGCAGCAGAGGAUCUGGAGGU	2	MIMAT0007876
miR-15-5p/16-5p/195-5p/322-5p/497-5p	AGCAGCA	10090	mmu-miR-195a-5p	UAGCAGCACAGAAAUAUUGGC	2	MIMAT0000225
miR-15-5p/16-5p/195-5p/322-5p/497-5p	AGCAGCA	10090	mmu-miR-195b	UAGCAGCACAGAAAUAGUAGAA	2	MIMAT0025076
miR-15-5p/16-5p/195-5p/322-5p/497-5p	AGCAGCA	10090	mmu-miR-322-5p	CAGCAGCAAUUCAUGUUUUGGA	2	MIMAT0000548
miR-15-5p/16-5p/195-5p/322-5p/497-5p	AGCAGCA	10090	mmu-miR-497a-5p	CAGCAGCACACUGUGGUUUGUA	2	MIMAT0003453
miR-15-5p/16-5p/195-5p/322-5p/497-5p	AGCAGCA	10090	mmu-miR-6342	CAGCAGCAAUCUGGUCUUUGAG	2	MIMAT0025085
miR-15-5p/16-5p/195-5p/322-5p/497-5p	AGCAGCA	10090	mmu-miR-6353	UAGCAGCACGUAUUUAUCCUAUU	2	MIMAT0025096
miR-15-5p/16-5p/195-5p/322-5p/497-5p	AGCAGCA	10090	mmu-miR-6419	CAGCAGCAAUCUGACACAUGGA	2	MIMAT0025175
miR-15-5p/16-5p/195-5p/322-5p/497-5p	AGCAGCA	10116	rno-miR-15a-5p	UAGCAGCACAUAAUGGUUU	2	MIMAT0035728
miR-15-5p/16-5p/195-5p/322-5p/497-5p	AGCAGCA	10116	rno-miR-15b-5p	UAGCAGCACAUCAUGGUUUACA	2	MIMAT0000784
miR-15-5p/16-5p/195-5p/322-5p/497-5p	AGCAGCA	10116	rno-miR-16-5p	UAGCAGCACGUAAAUAUUGGCG	2	MIMAT0000785
miR-15-5p/16-5p/195-5p/322-5p/497-5p	AGCAGCA	10116	rno-miR-195-5p	UAGCAGCACAGAAAUAUUGGC	2	MIMAT0000870
miR-15-5p/16-5p/195-5p/322-5p/497-5p	AGCAGCA	10116	rno-miR-322-5p	CAGCAGCAAUUCAUGUUUUGGA	2	MIMAT0001619
miR-15-5p/16-5p/195-5p/322-5p/497-5p	AGCAGCA	10116	rno-miR-497-5p	CAGCAGCACACUGUGGUUUGUA	2	MIMAT0003383
miR-15-5p/16-5p/195-5p/424-5p/497-5p	AGCAGCA	9544	mml-miR-15a-5p	UAGCAGCACAUAAUGGUUUGUG	2	MIMAT0002650
miR-15-5p/16-5p/195-5p/424-5p/497-5p	AGCAGCA	9544	mml-miR-15b-5p	UAGCAGCACAUCAUGGUUUACA	2	MIMAT0002207
miR-15-5p/16-5p/195-5p/424-5p/497-5p	AGCAGCA	9544	mml-miR-16-5p	UAGCAGCACGUAAAUAUUGGCG	2	MIMAT0002651
miR-15-5p/16-5p/195-5p/424-5p/497-5p	AGCAGCA	9544	mml-miR-195-5p	UAGCAGCACAGAAAUAUUGGC	2	MIMAT0006228
miR-15-5p/16-5p/195-5p/424-5p/497-5p	AGCAGCA	9544	mml-miR-424-5p	CAGCAGCAAUUCAUGUUUUGAA	2	MIMAT0006323
miR-15-5p/16-5p/195-5p/424-5p/497-5p	AGCAGCA	9544	mml-miR-497-5p	CAGCAGCACACUGUGGUUUGU	2	MIMAT0006359
miR-15-5p/16-5p/195-5p/424-5p/497-5p	AGCAGCA	9606	hsa-miR-15a-5p	UAGCAGCACAUAAUGGUUUGUG	2	MIMAT0000068
miR-15-5p/16-5p/195-5p/424-5p/497-5p	AGCAGCA	9606	hsa-miR-15b-5p	UAGCAGCACAUCAUGGUUUACA	2	MIMAT0000417
miR-15-5p/16-5p/195-5p/424-5p/497-5p	AGCAGCA	9606	hsa-miR-16-5p	UAGCAGCACGUAAAUAUUGGCG	2	MIMAT0000069
miR-15-5p/16-5p/195-5p/424-5p/497-5p	AGCAGCA	9606	hsa-miR-195-5p	UAGCAGCACAGAAAUAUUGGC	2	MIMAT0000461
miR-15-5p/16-5p/195-5p/424-5p/497-5p	AGCAGCA	9606	hsa-miR-424-5p	CAGCAGCAAUUCAUGUUUUGAA	2	MIMAT0001341
miR-15-5p/16-5p/195-5p/424-5p/497-5p	AGCAGCA	9606	hsa-miR-497-5p	CAGCAGCACACUGUGGUUUGU	2	MIMAT0002820
miR-15-5p/16-5p/195-5p/424-5p/497-5p	AGCAGCA	9606	hsa-miR-6838-5p	AAGCAGCAGUGGCAAGACUCCU	2	MIMAT0027578
miR-1560-3p	CAUCUCU	9031	gga-miR-1560-3p	GCAUCUCUGGACGCGCUCGUUC	-1	MIMAT0007418
miR-1560-5p	CGGCGCG	9031	gga-miR-1560-5p	GCGGCGCGAGCAGAGAGGCGCU	-1	MIMAT0007417
miR-1561	CCGGGUU	9031	gga-miR-1561	GCCGGGUUUGCGGCCGCUUUU	-1	MIMAT0007419
miR-1562-3p	GUGCCCC	9031	gga-miR-1562-3p	UGUGCCCCGUGUAUGCAGUGCA	-1	MIMAT0007421
miR-1562-5p	CACUGUA	9031	gga-miR-1562-5p	GCACUGUAGAUGGAGGGGCUGC	-1	MIMAT0007420
miR-1563	CACAUGA	9031	gga-miR-1563	GCACAUGAUGAGGAAGCACUGAAA	-1	MIMAT0007422
miR-1564-3p	UCCUCUG	9031	gga-miR-1564-3p	CUCCUCUGCCGUGCUGGUUGUG	-1	MIMAT0007424
miR-1564-5p	CAAUGAA	9031	gga-miR-1564-5p	GCAAUGAACACGGCAGUAGAGGU	-1	MIMAT0007423
miR-1565	GAGGGUC	9031	gga-miR-1565	CGAGGGUCGUGCCUGGUUUUGCU	-1	MIMAT0007425
miR-1567	ACUGCUC	9031	gga-miR-1567	GACUGCUCAUGGCUGCCUGUUC	-1	MIMAT0007427
miR-1568	ACUCAUA	9031	gga-miR-1568	GACUCAUAGAUCUGAAGGCAG	-1	MIMAT0007428
miR-1569	GUUUGGG	9031	gga-miR-1569	UGUUUGGGACGUUGCUCUGCAG	-1	MIMAT0007429
miR-1570	AAGGGUG	9031	gga-miR-1570	GAAGGGUGUGCAGAAGAAUGUGA	-1	MIMAT0007430
miR-1571	GUUUCCU	9031	gga-miR-1571	UGUUUCCUAUCCAGGCAGCACU	-1	MIMAT0007431
miR-1572	AACCUGA	9031	gga-miR-1572	GAACCUGACACACGGGCCUGC	-1	MIMAT0007432
miR-1573	GUUCUGC	9031	gga-miR-1573	UGUUCUGCAGGUGCCAGUCU	-1	MIMAT0007433
miR-1574-3p	CAGGAGG	9031	gga-miR-1574-3p	ACAGGAGGAUGUCAGGAAGCUU	-1	MIMAT0007435
miR-1574-5p	UGUGACU	9031	gga-miR-1574-5p	CUGUGACUUCUCCUUGUCAGA	-1	MIMAT0007434
miR-1575	UGGCAGC	9031	gga-miR-1575	CUGGCAGCACGUAGGAGCAGG	-1	MIMAT0007436
miR-1576	UCGGGCG	9031	gga-miR-1576	CUCGGGCGGGCGGAGCGGCAC	-1	MIMAT0007437
miR-1577	UCAGGGG	9031	gga-miR-1577	CUCAGGGGUGGAAGUAGGAGAA	-1	MIMAT0007438
miR-1578	GUGCCGU	9031	gga-miR-1578	UGUGCCGUUCUGACACAGCUCU	-1	MIMAT0007439
miR-1579	GUGGCGG	9031	gga-miR-1579	CGUGGCGGGAAGGGAUGGGCG	-1	MIMAT0007440
miR-1580/1728-3p	GGCUUCU	9031	gga-miR-1580	CGGCUUCUCGGUACCUGCGUU	-1	MIMAT0007441
miR-1580/1728-3p	GGCUUCU	9031	gga-miR-1728-3p	AGGCUUCUGUAGAUCAGCCAGC	-1	MIMAT0007628
miR-1581	GAGCCGA	9031	gga-miR-1581	CGAGCCGAAGGGGUGGGCGCUGC	-1	MIMAT0007442
miR-1582	AAAGAGA	9031	gga-miR-1582	GAAAGAGAGCCAGAACACAG	-1	MIMAT0007443
miR-1583	GUAGGGC	9031	gga-miR-1583	CGUAGGGCCGUGGGACGGCA	-1	MIMAT0007444
miR-1584	CGGGUGG	9031	gga-miR-1584	CCGGGUGGGGCUGGGCUGGG	-1	MIMAT0007445
miR-1584-3p	UCUCUCC	9913	bta-miR-1584-3p	CUCUCUCCGCAGACCUCAGCCG	-1	MIMAT0011970
miR-1584-5p/2374/2412	UGGGGCU	9913	bta-miR-1584-5p	UUGGGGCUGGGCUGGGGGCA	-1	MIMAT0011969
miR-1584-5p/2374/2412	UGGGGCU	9913	bta-miR-2374	UUGGGGCUGGGGAGAGGCGGG	-1	MIMAT0011920
miR-1584-5p/2374/2412	UGGGGCU	9913	bta-miR-2412	UUGGGGCUGGGUGGGGAGAGGG	-1	MIMAT0011974
miR-1585	GUGCCCA	9031	gga-miR-1585	AGUGCCCAGGUGUGGUUAAUCCUG	-1	MIMAT0007447
miR-1586	AGUCAGC	9031	gga-miR-1586	CAGUCAGCUGUGGGUGGGUGGCA	-1	MIMAT0007448
miR-1587	GGCUGGG	9031	gga-miR-1587	GGGCUGGGCUGGGCUGGGCA	-1	MIMAT0007449
miR-1587/3620-5p	UGGGCUG	9606	hsa-miR-1587	UUGGGCUGGGCUGGGUUGGG	-1	MIMAT0019077
miR-1587/3620-5p	UGGGCUG	9606	hsa-miR-3620-5p	GUGGGCUGGGCUGGGCUGGGCC	-1	MIMAT0022967
miR-1588	AGGAACC	9031	gga-miR-1588	CAGGAACCAGCUUUCGGCUCU	-1	MIMAT0007450
miR-1589	AGCCUCU	9031	gga-miR-1589	CAGCCUCUGCUGAUCGUCUUUU	-1	MIMAT0007451
miR-1590	GGGACAA	9031	gga-miR-1590	AGGGACAAAUUGCUCUCUGGAAG	-1	MIMAT0007452
miR-1591-3p	AGACUUG	9031	gga-miR-1591-3p	CAGACUUGGCCAUGGGUAGGA	-1	MIMAT0007454
miR-1591-5p	GAUUCAU	9031	gga-miR-1591-5p	UGAUUCAUUGCCUGGCUCUGC	-1	MIMAT0007453
miR-1592	ACUGCCU	9031	gga-miR-1592	CACUGCCUCAGACAACGGGUGU	-1	MIMAT0007455
miR-1593	CCAUCUG	9031	gga-miR-1593	ACCAUCUGAUUUGGACACGCA	-1	MIMAT0007456
miR-1594	GGUGGGG	9031	gga-miR-1594	UGGUGGGGAUGGGUUGGGGUU	-1	MIMAT0007457
miR-1595-3p	AGCCCCG	9031	gga-miR-1595-3p	UAGCCCCGCUGUCCUACUGCUG	-1	MIMAT0007459
miR-1595-5p	AGCACGA	9031	gga-miR-1595-5p	AAGCACGAGUGUGGUGGAGCUC	-1	MIMAT0007458
miR-1596-3p	AAGGUGG	9031	gga-miR-1596-3p	AAAGGUGGCCGUGGGUGAAUGA	-1	MIMAT0007461
miR-1596-5p	UUCUCCU	9031	gga-miR-1596-5p	AUUCUCCUUCAAUCCAUCUUUGU	-1	MIMAT0007460
miR-1597-3p/6583-5p	GAGGAGC	9031	gga-miR-1597-3p	UGAGGAGCUCUGCAAGCAUGCA	-1	MIMAT0007463
miR-1597-3p/6583-5p	GAGGAGC	9031	gga-miR-6583-5p	AGAGGAGCUGGGAGGAUG	-1	MIMAT0025673
miR-1597-5p	UGUUUAC	9031	gga-miR-1597-5p	AUGUUUACAGGGCUCUUCAUU	-1	MIMAT0007462
miR-1598	UGGUAGC	9031	gga-miR-1598	AUGGUAGCACGGCAAUGAGCAU	-1	MIMAT0007464
miR-1599	GAGGGAG	9031	gga-miR-1599	GGAGGGAGGAAAAAAAAAAA	-1	MIMAT0007465
miR-15a-3p	AGGCCAU	9606	hsa-miR-15a-3p	CAGGCCAUAUUGUGCUGCCUCA	-1	MIMAT0004488
miR-15a-3p	AGGCCAU	10090	mmu-miR-15a-3p	CAGGCCAUACUGUGCUGCCUCA	-1	MIMAT0004624
miR-15a-3p	AGGCCAU	13616	mdo-miR-15a-3p	CAGGCCAUAUUGUGCUGCCUCA	-1	MIMAT0026689
miR-15a-3p	CAGGCCA	9544	mml-miR-15a-3p	GCAGGCCAUAUUGUGCUGCCUCA	-1	MIMAT0026593
miR-15a-3p	GGCCAUA	10116	rno-miR-15a-3p	AGGCCAUAUUGUGCUGCCUCA	-1	MIMAT0035729
miR-15b-3p	AAUCAUU	9031	gga-miR-15b-3p	GAAUCAUUAUUUGCUGCUUUA	-1	MIMAT0026524
miR-15b-3p	GAAUCAU	9544	mml-miR-15b-3p	CGAAUCAUUAUUUGCUGCUCUA	-1	MIMAT0026562
miR-15b-3p	GAAUCAU	9606	hsa-miR-15b-3p	CGAAUCAUUAUUUGCUGCUCUA	-1	MIMAT0004586
miR-15b-3p	GAAUCAU	10090	mmu-miR-15b-3p	CGAAUCAUUAUUUGCUGCUCUA	-1	MIMAT0004521
miR-15b-3p	GAAUCAU	10116	rno-miR-15b-3p	CGAAUCAUUAUUUGCUGCUCUA	-1	MIMAT0017093
miR-15c-3p	AAACCAU	13616	mdo-miR-15c-3p	CAAACCAUCGUGGGCUGUUAC	-1	MIMAT0028769
miR-15c-3p	AGACCAU	9031	gga-miR-15c-3p	CAGACCAUUCUGGGCUGCCUCA	-1	MIMAT0007738
miR-1-5p	CACAUAC	10116	rno-miR-1-5p	GCACAUACUUCUUUAUGUACCC	-1	MIMAT0003162
miR-1-5p	CAUACUU	9031	gga-miR-1a-1-5p	ACAUACUUCUUUAUAUGCCCAUA	-1	MIMAT0031071
miR-1-5p	CAUACUU	9031	gga-miR-1a-2-5p	ACAUACUUCUUUAUGUACCCAUA	-1	MIMAT0026510
miR-1-5p	CAUACUU	9031	gga-miR-1b-5p	ACAUACUUCUUCAUAUGCCCAUA	-1	MIMAT0026536
miR-1-5p	CAUACUU	9544	mml-miR-1-1-5p	ACAUACUUCUUUAUAUGCCCAUA	-1	MIMAT0026788
miR-1-5p	CAUACUU	9544	mml-miR-1-2-5p	ACAUACUUCUUUAUGUACCCAUA	-1	MIMAT0031099
miR-1-5p	CAUACUU	9606	hsa-miR-1-5p	ACAUACUUCUUUAUAUGCCCAU	-1	MIMAT0031892
miR-1600	GGGCUGA	9031	gga-miR-1600	UGGGCUGACAACAGAGGGCC	-1	MIMAT0007466
miR-1601/1673	GUGUGAG	9031	gga-miR-1601	AGUGUGAGCAGGUGCAGAGCUG	-1	MIMAT0007467
miR-1601/1673	GUGUGAG	9031	gga-miR-1673	GGUGUGAGUGGAAGUCAGAGGU	-1	MIMAT0007557
miR-1602	GGGCUCU	9031	gga-miR-1602	UGGGCUCUGCAUCACCCCAUGG	-1	MIMAT0007468
miR-1603	GUGGUUG	9031	gga-miR-1603	AGUGGUUGGUUUGGUGCUGUC	-1	MIMAT0007469
miR-1603	UGGUUUG	9913	bta-miR-1603	GUGGUUUGUUUUGUGUUUUU	-1	MIMAT0011823
miR-1604	GGGCCCA	9031	gga-miR-1604	UGGGCCCAGGGCUGUGCUGGAGA	-1	MIMAT0007470
miR-1605	GGGUUUC	9031	gga-miR-1605	AGGGUUUCAUGUGUAUCUCUUG	-1	MIMAT0007471
miR-1606	GGGGGCA	9031	gga-miR-1606	AGGGGGCAACAGAACAGUCCUGA	-1	MIMAT0007472
miR-1607	GGGGCGG	9031	gga-miR-1607	AGGGGCGGGAGGGGUCGGGC	-1	MIMAT0007473
miR-1608	GGGACAG	9031	gga-miR-1608	UGGGACAGUGGCUGCGCCCUCU	-1	MIMAT0007474
miR-1609	GGCUGAG	9031	gga-miR-1609	AGGCUGAGGCUGUGCUGGUUGU	-1	MIMAT0007475
miR-1610	GGCUUGU	9031	gga-miR-1610	UGGCUUGUGGUGGAACGGGCG	-1	MIMAT0007476
miR-1611	GAGGGCU	9031	gga-miR-1611	GGAGGGCUUGCAGGCGGUGUGC	-1	MIMAT0007477
miR-1612	AAGGAAA	9031	gga-miR-1612	GAAGGAAAAGGAGCUGACUGGG	-1	MIMAT0007478
miR-1613	ACAUGCG	9031	gga-miR-1613	UACAUGCGUAUAUUCUGGCAG	-1	MIMAT0007479
miR-16-1-3p	CAGUAUU	9606	hsa-miR-16-1-3p	CCAGUAUUAACUGUGCUGCUGA	-1	MIMAT0004489
miR-16-1-3p	CAGUAUU	10090	mmu-miR-16-1-3p	CCAGUAUUGACUGUGCUGCUGA	-1	MIMAT0004625
miR-16-1-3p	CAGUAUU	13616	mdo-miR-16-1-3p	CCAGUAUUAACUGUGCUGCUGAA	-1	MIMAT0026690
miR-16-1-3p/16c-3p	CAGUAUU	9031	gga-miR-16-1-3p	CCAGUAUUAACUGUGCUGCUGAA	-1	MIMAT0026500
miR-16-1-3p/16c-3p	CAGUAUU	9031	gga-miR-16c-3p	CCAGUAUUGCAUUGCUGCUUUA	-1	MIMAT0026786
miR-1614-3p/6599-5p	AGGGAGG	9031	gga-miR-1614-3p	CAGGGAGGAACUGCCAGCAGA	-1	MIMAT0007481
miR-1614-3p/6599-5p	AGGGAGG	9031	gga-miR-6599-5p	AAGGGAGGCUCCGGUCCGCUCUGA	-1	MIMAT0025836
miR-1614-5p	GCAUGGC	9031	gga-miR-1614-5p	GGCAUGGCAGACUCACCCUGC	-1	MIMAT0007480
miR-1615	GGCAGCU	9031	gga-miR-1615	UGGCAGCUGCACAGAAGCCCUUU	-1	MIMAT0007482
miR-1616	GGAUCCU	9031	gga-miR-1616	UGGAUCCUGCAGUUUGCUUUCA	-1	MIMAT0007483
miR-1617	GAGGCCU	9031	gga-miR-1617	AGAGGCCUUCAGAUACUGUUUU	-1	MIMAT0007484
miR-1618-3p	AGCCCGG	9031	gga-miR-1618-3p	GAGCCCGGAGCCAGGCUGCUGU	-1	MIMAT0007485
miR-1618-5p	GCAUCCU	9031	gga-miR-1618-5p	UGCAUCCUGGCUCCUGGCGUCC	-1	MIMAT0026776
miR-1619	GAAUUCA	9031	gga-miR-1619	AGAAUUCAUAGCAAUACGGACU	-1	MIMAT0007486
miR-1620	CUUUAAU	9031	gga-miR-1620	ACUUUAAUGGGCUUUGGAUCAC	-1	MIMAT0007487
miR-1621-3p	GUUCGCC	9031	gga-miR-1621-3p	GGUUCGCCGUGCCGCCGCGC	-1	MIMAT0007489
miR-1621-5p	CCGGCUG	9031	gga-miR-1621-5p	ACCGGCUGCCUCGGUGGCAC	-1	MIMAT0007488
miR-1622/3607-5p	ACAUAUG	9031	gga-miR-1622	CACAUAUGAUGAGUACUGAUG	-1	MIMAT0007490
miR-1622/3607-5p	ACAUAUG	9031	gga-miR-3607-5p	UACAUAUGAUGAGCUUUGCAGU	-1	MIMAT0025607
miR-1623	CAGGCAC	9031	gga-miR-1623	GCAGGCACAGACAGGCAGUA	-1	MIMAT0007491
miR-16-2-3p	CAAUAUU	9031	gga-miR-16-2-3p	CCAAUAUUAUUGUGCUGCUUAA	-1	MIMAT0031058
miR-16-2-3p	CAAUAUU	13616	mdo-miR-16-2-3p	CCAAUAUUACUGUGCUGCUUUA	-1	MIMAT0031103
miR-16-2-3p	CCAAUAU	10090	mmu-miR-16-2-3p	ACCAAUAUUAUUGUGCUGCUUU	-1	MIMAT0017018
miR-16-2-3p/195-3p	CAAUAUU	9606	hsa-miR-16-2-3p	CCAAUAUUACUGUGCUGCUUUA	-1	MIMAT0004518
miR-16-2-3p/195-3p	CAAUAUU	9606	hsa-miR-195-3p	CCAAUAUUGGCUGUGCUGCUCC	-1	MIMAT0004615
miR-1624	CACCGCA	9031	gga-miR-1624	ACACCGCACUGGCAGGGAGCA	-1	MIMAT0007492
miR-1625-3p/1704	CAGCAGA	9031	gga-miR-1625-3p	GCAGCAGAAUAUCCCUGCCAUU	-1	MIMAT0007494
miR-1625-3p/1704	CAGCAGA	9031	gga-miR-1704	ACAGCAGAUUGAUGGGGCACA	-1	MIMAT0007596
miR-1625-5p	GGACCAG	9031	gga-miR-1625-5p	UGGACCAGGGCUCUUCCUGCUGGCU	-1	MIMAT0007493
miR-1626-3p/6584-5p	CUGGAAG	9031	gga-miR-1626-3p	UCUGGAAGUUGCCCUGGACGUG	-1	MIMAT0007496
miR-1626-3p/6584-5p	CUGGAAG	9031	gga-miR-6584-5p	UCUGGAAGUUCUGCAGAUGAUGA	-1	MIMAT0025675
miR-1626-5p	UUCCAUG	9031	gga-miR-1626-5p	UUUCCAUGGCAGACUUUCUAGGCU	-1	MIMAT0007495
miR-1627-3p	AGCCACG	9031	gga-miR-1627-3p	CAGCCACGCUACUGUCACUGGU	-1	MIMAT0007498
miR-1627-5p	AAGUGAC	9031	gga-miR-1627-5p	GAAGUGACAUGUGGUUGAUGG	-1	MIMAT0007497
miR-1628/6703-3p	AGAGCUC	9031	gga-miR-1628	AAGAGCUCUUCCUGUUGUGACC	-1	MIMAT0007499
miR-1628/6703-3p	AGAGCUC	9031	gga-miR-6703-3p	CAGAGCUCUGUAGGACAGCACA	-1	MIMAT0025813
miR-1629	GCUGUCG	9031	gga-miR-1629	UGCUGUCGGUGGGUUUGUUCU	-1	MIMAT0007500
miR-1630	AAGAGGA	9031	gga-miR-1630	AAAGAGGAAACUGAAGCUGAAA	-1	MIMAT0007501
miR-1631	AACUGGC	9031	gga-miR-1631	AAACUGGCGACGUGGGACGGUC	-1	MIMAT0007502
miR-1632-3p	ACUCAUU	9031	gga-miR-1632-3p	AACUCAUUCAUUAACCAGCUUUU	-1	MIMAT0007505
miR-1632-5p/1788-5p	GCUUGUU	9031	gga-miR-1632-5p	UGCUUGUUUUUGGAUGAGCUUGC	-1	MIMAT0007504
miR-1632-5p/1788-5p	GCUUGUU	9031	gga-miR-1788-5p	GGCUUGUUUUCCGUUGCCUGCG	-1	MIMAT0007700
miR-1633	GCGCUUC	9031	gga-miR-1633	UGCGCUUCUGCUCAGCUCGGUGU	-1	MIMAT0007506
miR-1634	GCGACGC	9031	gga-miR-1634	UGCGACGCAUCGGCCUUUCUUC	-1	MIMAT0007507
miR-1635	GCCCAGG	9031	gga-miR-1635	UGCCCAGGCUGUGCUGUGCUCUGGG	-1	MIMAT0007508
miR-1636	GCAGGUG	9031	gga-miR-1636	UGCAGGUGAUGGCGGGGCUG	-1	MIMAT0007509
miR-1637	GAUAGCU	9031	gga-miR-1637	UGAUAGCUGCUGUGGCACGGA	-1	MIMAT0007510
miR-1638	UAGUUUG	9031	gga-miR-1638	GUAGUUUGUGUUGUUUGUUU	-1	MIMAT0007511
miR-1639	UGUGCAA	9031	gga-miR-1639	UUGUGCAAGGUACGUUGGGUU	-1	MIMAT0007514
miR-16-3p	CAGUAUU	9544	mml-miR-16-1-3p	CCAGUAUUAACUGUGCUGCUGAA	-1	MIMAT0026594
miR-16-3p	CCAAUAU	10116	rno-miR-16-3p	ACCAAUAUUAUUGUGCUGCUU	-1	MIMAT0017094
miR-16-3p/195-3p	CAAUAUU	9544	mml-miR-16-2-3p	CCAAUAUUACUGUGCUGCUUCA	-1	MIMAT0031018
miR-16-3p/195-3p	CAAUAUU	9544	mml-miR-195-3p	CCAAUAUUGGCUGUGCUGCUCCA	-1	MIMAT0026838
miR-1640	UGUCACU	9031	gga-miR-1640	UUGUCACUGCAGGGCCCCGCGGCC	-1	MIMAT0007515
miR-1641	GAGGAUU	9031	gga-miR-1641	UGAGGAUUAAUGACUGUCUGGG	-1	MIMAT0007516
miR-1642/1773-3p	GAGAGGC	9031	gga-miR-1642	UGAGAGGCUGUCAGUUUGUGGGG	-1	MIMAT0007517
miR-1642/1773-3p	GAGAGGC	9031	gga-miR-1773-3p	GGAGAGGCAUUGUCCCCUGGA	-1	MIMAT0007684
miR-1643-3p	AAAAGUG	9031	gga-miR-1643-3p	UAAAAGUGCUGCUGGUGGAAGAA	-1	MIMAT0007519
miR-1643-3p	AAGGGCU	13616	mdo-miR-1643a-3p	AAAGGGCUUCUGGUGAGGGUGG	-1	MIMAT0028595
miR-1643a-5p	UCCUCAC	13616	mdo-miR-1643a-5p	AUCCUCACUGAGGGCACUUUUU	-1	MIMAT0028594
miR-1643b-5p	UCCUUAC	13616	mdo-miR-1643b-5p	AUCCUUACUAAGGGCACUUUUUC	-1	MIMAT0028598
miR-1644	CUGUUGU	9031	gga-miR-1644	UCUGUUGUGCAGGGCUGUGCU	-1	MIMAT0007520
miR-1645	CUGCUGA	9031	gga-miR-1645	UCUGCUGAAGUACUGUCAGA	-1	MIMAT0007521
miR-1647	CUCUGCC	9031	gga-miR-1647	UCUCUGCCUGAGGGGUACUCU	-1	MIMAT0007523
miR-1648-3p	GGGAGUG	9031	gga-miR-1648-3p	UGGGAGUGGAGCGGAGCUGUC	-1	MIMAT0007525
miR-1648-5p	GGCUCGG	9031	gga-miR-1648-5p	CGGCUCGGCUCGGCUCCGCUC	-1	MIMAT0007524
miR-1649-3p	UCCGUGC	9031	gga-miR-1649-3p	CUCCGUGCACUCUGCAGGCA	-1	MIMAT0007527
miR-1649-5p	CCUGCAG	9031	gga-miR-1649-5p	UCCUGCAGAAGGUGCGGCUG	-1	MIMAT0007526
miR-1650	CCUCUGA	9031	gga-miR-1650	UCCUCUGAGCUCAGCUUCGCCUCU	-1	MIMAT0007528
miR-1651-3p	UGCUUUU	9031	gga-miR-1651-3p	UUGCUUUUGUUGGCCUCUGCUG	-1	MIMAT0007530
miR-1651-5p	CUAAGAC	9031	gga-miR-1651-5p	GCUAAGACUGAUAAAAGCAAGC	-1	MIMAT0007529
miR-1652	CCCUGUG	9031	gga-miR-1652	UCCCUGUGUCCCCUCGGUGGCA	-1	MIMAT0007531
miR-1653	AGGAGCU	9031	gga-miR-1653	CAGGAGCUGUGCUGCAUGCAGG	1	MIMAT0007532
miR-1654	UGCUGGU	9031	gga-miR-1654	UUGCUGGUGGAGGGAGCUGAG	-1	MIMAT0007533
miR-1655-3p	UUUACCC	9031	gga-miR-1655-3p	AUUUACCCAUGGUGGGCUGAUA	-1	MIMAT0026777
miR-1655-5p/6623-3p	CAGCUGG	9031	gga-miR-1655-5p	UCAGCUGGUCUUGGGUAAAUGC	-1	MIMAT0007534
miR-1655-5p/6623-3p	CAGCUGG	9031	gga-miR-6623-3p	ACAGCUGGAGACCAUCUUUUCA	-1	MIMAT0025719
miR-1656	CACCAGC	9031	gga-miR-1656	UCACCAGCGGGCAUUGGCAUCA	-1	MIMAT0007535
miR-1657	AUAUGUG	9031	gga-miR-1657	UAUAUGUGUAUUGUUGGUGUGUG	-1	MIMAT0007537
miR-1658-3p/6578-5p	AGCUGUG	9031	gga-miR-1658-3p	GAGCUGUGGGUUGGUGUUGAUGG	-1	MIMAT0007539
miR-1658-3p/6578-5p	AGCUGUG	9031	gga-miR-6578-5p	CAGCUGUGGCAGAGUUCUCCA	-1	MIMAT0025663
miR-1658-5p	AUACCAC	9031	gga-miR-1658-5p	UAUACCACCCCCAGGAGUUCUGC	-1	MIMAT0007538
miR-1659	AGGGCAG	9031	gga-miR-1659	UAGGGCAGAAUGAAGGAGUCCCU	-1	MIMAT0007540
miR-1660	AGGCCUG	9031	gga-miR-1660	UAGGCCUGUGUUUUUGUGCAUA	-1	MIMAT0007541
miR-1661	AGCAGAU	9031	gga-miR-1661	UAGCAGAUGUUUAGGAAUGUGCCU	-1	MIMAT0007542
miR-1662	UGACAUC	9031	gga-miR-1662	UUGACAUCAUCAUACUUGGGAU	2	MIMAT0007543
miR-1663-3p	GGCAUCC	9031	gga-miR-1663-3p	UGGCAUCCAGAACAGCGGUAC	-1	MIMAT0007545
miR-1663-5p	ACCACUG	9031	gga-miR-1663-5p	UACCACUGUCCUGGGUGCCU	-1	MIMAT0007544
miR-1664-3p	CUGUGAC	9031	gga-miR-1664-3p	UCUGUGACCUCAUUUACCUCC	-1	MIMAT0007547
miR-1664-5p	CAGACAG	9031	gga-miR-1664-5p	CCAGACAGGGAGAGAACAGG	-1	MIMAT0007546
miR-1665	AAGGCCC	9031	gga-miR-1665	UAAGGCCCAGGAGCGCUGCAGC	-1	MIMAT0007548
miR-1666	AACGCCA	9031	gga-miR-1666	UAACGCCACGGGGCUGAGGCUG	-1	MIMAT0007549
miR-1667-3p	AACAUGA	9031	gga-miR-1667-3p	UAACAUGAUGUCAGGAUUUCCC	-1	MIMAT0007550
miR-1667-5p	AGAUUCU	9031	gga-miR-1667-5p	GAGAUUCUGACACAAUGUUUAGA	-1	MIMAT0026778
miR-1668	AAAGGCC	10090	mmu-miR-1668	CAAAGGCCUCCUUCUCUGCAG	-1	MIMAT0031414
miR-1668-3p/6554-3p	GCUGUGU	9031	gga-miR-1668-3p	UGCUGUGUCCUCACUCACCUU	-1	MIMAT0007552
miR-1668-3p/6554-3p	GCUGUGU	9031	gga-miR-6554-3p	UGCUGUGUGGUUUAAGGAUACU	-1	MIMAT0025616
miR-1668-5p	UGGGCUG	9031	gga-miR-1668-5p	GUGGGCUGGGAGCACAGGCACU	-1	MIMAT0007551
miR-1669	UGGGCUC	9031	gga-miR-1669	GUGGGCUCAGAGCAGGCACA	-1	MIMAT0007553
miR-1670	UGGGACG	9031	gga-miR-1670	GUGGGACGUAGCCUCACAGUGG	-1	MIMAT0007554
miR-1671	UGAGGAC	9031	gga-miR-1671	GUGAGGACUGUUGAGUGGCCAAA	1	MIMAT0007555
miR-1672	UCAGGCC	9031	gga-miR-1672	GUCAGGCCAGGAAGGGAUGUGAGG	-1	MIMAT0007556
miR-1674	GGCUAUG	9031	gga-miR-1674	GGGCUAUGAUGCUGGAUUUUCUGAG	-1	MIMAT0007558
miR-1675	GACGCCA	9031	gga-miR-1675	GGACGCCAUCUUGACUGUGGGCAG	-1	MIMAT0007559
miR-1676-3p	GAGCGAA	9031	gga-miR-1676-3p	AGAGCGAAGUGGGUGGGAAUGU	-1	MIMAT0007561
miR-1676-5p	CUGACUC	9031	gga-miR-1676-5p	CCUGACUCAUCCCCUUUGCUCC	-1	MIMAT0007560
miR-1677-3p	GACUUCA	9031	gga-miR-1677-3p	UGACUUCAGUAGGAGCAGGAUU	-1	MIMAT0007563
miR-1677-5p	CCUGCAC	9031	gga-miR-1677-5p	UCCUGCACCGCUGAAGUCAAU	-1	MIMAT0007562
miR-1678	UUGACAA	9031	gga-miR-1678	UUUGACAAAGACAGAAGGAGCU	-1	MIMAT0007564
miR-1679/6575-5p	UGUCAGC	9031	gga-miR-1679	UUGUCAGCACAGUGGUAUAUGCA	-1	MIMAT0007565
miR-1679/6575-5p	UGUCAGC	9031	gga-miR-6575-5p	UUGUCAGCUUGGGGAAGCUCUU	-1	MIMAT0025657
miR-1680-3p	AGGCGGU	9031	gga-miR-1680-3p	CAGGCGGUAUCAGGAGGCUGA	-1	MIMAT0007567
miR-1680-5p	UCCUCCU	9031	gga-miR-1680-5p	UUCCUCCUGGGUACAACUCUGC	-1	MIMAT0007566
miR-1681	UCACAUG	9031	gga-miR-1681	UUCACAUGAUGUCUUGCUGAUG	-1	MIMAT0007568
miR-1682	GGGUCAG	9031	gga-miR-1682	UGGGUCAGAUGGAGCUGAGGG	-1	MIMAT0007569
miR-1683	CUGGGAC	9031	gga-miR-1683	UCUGGGACAGUCACAGCAUCUUU	-1	MIMAT0007570
miR-1684-3p	AGUAUGA	9031	gga-miR-1684a-3p	AAGUAUGAGGAAAUGGAGCUCU	-1	MIMAT0007572
miR-1684-3p	AGUAUGA	9031	gga-miR-1684b-3p	AAGUAUGAGGAAAUGGAGAUCU	-1	MIMAT0025785
miR-1684-5p/1745	GCUCUGC	9031	gga-miR-1684a-5p	AGCUCUGCUUCCUCAUACAUAC	-1	MIMAT0007571
miR-1684-5p/1745	GCUCUGC	9031	gga-miR-1745	UGCUCUGCUUGGCAAACUGCUC	-1	MIMAT0007650
miR-1685-3p	CAGUAAU	9031	gga-miR-1685-3p	ACAGUAAUGGUAUGAACUCAGA	-1	MIMAT0007574
miR-1685-5p	GGAGUCA	9031	gga-miR-1685-5p	UGGAGUCACUACCAGUGCUGUG	-1	MIMAT0007573
miR-1686	GGAGGCU	9031	gga-miR-1686	UGGAGGCUGUGCGUCAUCCCCA	-1	MIMAT0007575
miR-1687-3p	UGCUGGC	9031	gga-miR-1687-3p	UUGCUGGCUGUUUCUCAGUGA	-1	MIMAT0007577
miR-1687-5p/6633-5p	GAGGAAA	9031	gga-miR-1687-5p	UGAGGAAAUGAGCCAGCUGAG	-1	MIMAT0007576
miR-1687-5p/6633-5p	GAGGAAA	9031	gga-miR-6633-5p	AGAGGAAACUAUGGCUGACUGU	-1	MIMAT0025729
miR-1688	GAGCAUG	9031	gga-miR-1688	UGAGCAUGGUAGAGACAAUGAUG	-1	MIMAT0007578
miR-1689-3p	CGGUGAC	9031	gga-miR-1689-3p	CCGGUGACUGGAAGCAGCGUUGA	-1	MIMAT0007580
miR-1689-5p/3530-5p	CUCUGCU	9031	gga-miR-1689-5p	UCUCUGCUUACAGUGUCUGGGG	-1	MIMAT0007579
miR-1689-5p/3530-5p	CUCUGCU	9031	gga-miR-3530-5p	GCUCUGCUCGCACCAUUGUGG	-1	MIMAT0027029
miR-1690-5p	CCAGAGG	9031	gga-miR-1690-5p	UCCAGAGGCAAAGGAGCACUGCU	-1	MIMAT0007581
miR-1691	CAGCUGA	9031	gga-miR-1691	UCAGCUGACCUGGGCCUGCAGUG	-1	MIMAT0007582
miR-1692	GUAGCUC	9031	gga-miR-1692	UGUAGCUCAGUUGGUAGAGU	-1	MIMAT0007584
miR-1693	CAAAGGA	9031	gga-miR-1693	GCAAAGGAUGAAGCUGUGAUG	-1	MIMAT0007585
miR-1694	GAGGACG	9031	gga-miR-1694	GGAGGACGAGGCUGCGAGCGGA	-1	MIMAT0007586
miR-1695	AGCACAG	9031	gga-miR-1695	GAGCACAGUUUGGUCAUGGAGC	-1	MIMAT0007587
miR-1697	UCUCAUG	9031	gga-miR-1697	CUCUCAUGGGACUGUGUGCAGC	-1	MIMAT0007589
miR-1698/1703-5p/6618-5p	GAGGCUG	9031	gga-miR-1698	CGAGGCUGCGGCAAUCCCUGCG	1	MIMAT0007590
miR-1698/1703-5p/6618-5p	GAGGCUG	9031	gga-miR-1703-5p	AGAGGCUGUAGGUCCCGUGCUUU	1	MIMAT0007595
miR-1698/1703-5p/6618-5p	GAGGCUG	9031	gga-miR-6618-5p	AGAGGCUGCUGUUCCUCUCCUG	1	MIMAT0025714
miR-1699	CAGAGGG	9031	gga-miR-1699	CCAGAGGGACAUGGCAGGGCAA	-1	MIMAT0007591
miR-17	CUGCAGU	9615	cfa-miR-17	ACUGCAGUGAAGGCACUUGUAG	-1	MIMAT0006649
miR-1700	AUCAGAG	9031	gga-miR-1700	CAUCAGAGGGAUAGGAUGGAC	-1	MIMAT0007592
miR-1702	UUGCAUU	9031	gga-miR-1702	AUUGCAUUCAGAGCGAGCUGU	-1	MIMAT0007594
miR-1703-3p	UCGUGAC	9031	gga-miR-1703-3p	CUCGUGACUUCAGCUCCAGCA	-1	MIMAT0026779
miR-1705	AUCUGGA	9031	gga-miR-1705	AAUCUGGAAGUCAGCACAUGCU	-1	MIMAT0007597
miR-1706	GUGGAGG	9031	gga-miR-1706	UGUGGAGGUGGGAUGAGGUUCC	-1	MIMAT0007598
miR-1707	UUGAGCG	9031	gga-miR-1707	UUUGAGCGGGAUCUGUUAUCGUG	-1	MIMAT0007599
miR-1708	GGGGUGU	9031	gga-miR-1708	UGGGGUGUGGAAUGAAUCCUU	-1	MIMAT0007601
miR-1709	GGAAUGA	9031	gga-miR-1709	UGGAAUGAUGAGUGCACUGACU	-1	MIMAT0007604
miR-1710	CAUCUGC	9031	gga-miR-1710	UCAUCUGCUGCAUAACCAUCCA	-1	MIMAT0007605
miR-1711	UGCAGUG	9031	gga-miR-1711	GUGCAGUGCUGCAUCUCUUC	-1	MIMAT0007606
miR-1712-3p	UCAGUUA	9031	gga-miR-1712-3p	UUCAGUUAUCAGUGGAGUUUGG	-1	MIMAT0007608
miR-1712-5p	GCUCCAG	9031	gga-miR-1712-5p	GGCUCCAGUCUUAACUACAGGC	-1	MIMAT0007607
miR-1713	UCGGAGA	9031	gga-miR-1713	CUCGGAGAGGGAAGAACGCGGUG	-1	MIMAT0007609
miR-1714	CUAGUAG	9031	gga-miR-1714	CCUAGUAGGGCUGCUGAGGUGAU	-1	MIMAT0007610
miR-1715-3p	GACACUG	9031	gga-miR-1715-3p	UGACACUGCGGGUACCUCUUU	-1	MIMAT0007612
miR-1715-5p	GGAUCAG	9031	gga-miR-1715-5p	AGGAUCAGUAGAAGUCAGCUGUGC	-1	MIMAT0007611
miR-1716	GCGGGGC	9031	gga-miR-1716	AGCGGGGCGGCUGUGAGCUGAGCU	1	MIMAT0007613
miR-1717	CUCUCUA	9031	gga-miR-1717	ACUCUCUAACCUGACAGAAAACU	-1	MIMAT0007614
miR-1718	CUAAGGA	9031	gga-miR-1718	ACUAAGGACAGAGGAACGGAG	-1	MIMAT0007615
miR-1719	AAGAUGA	9031	gga-miR-1719	AAAGAUGAUGAGUUGCUGAUG	-1	MIMAT0007616
miR-1720-3p	AGCAACG	9031	gga-miR-1720-3p	AAGCAACGAGAGGUCGGUCUGA	-1	MIMAT0007618
miR-1720-5p	GAUCACC	9031	gga-miR-1720-5p	UGAUCACCUCGGACGUUGCUUU	-1	MIMAT0007617
miR-1721	ACAGAUG	9913	bta-miR-1721	CACAGAUGAUGUGAUUCUGAGA	-1	MIMAT0011849
miR-1721/6595-5p/6632-5p	GAGAUGA	9031	gga-miR-1721	AGAGAUGAUGUUGGUCUGAUG	2	MIMAT0007619
miR-1721/6595-5p/6632-5p	GAGAUGA	9031	gga-miR-6595-5p	UGAGAUGAUGAAUCCUUUCUGAUCA	2	MIMAT0025689
miR-1721/6595-5p/6632-5p	GAGAUGA	9031	gga-miR-6632-5p	AGAGAUGAGAGGAGUGGAUGACAGC	2	MIMAT0025728
miR-1722-3p	AGAGCAU	9031	gga-miR-1722-3p	UAGAGCAUCACCAAGGGGCAAG	-1	MIMAT0007621
miR-1722-5p	GUCACCC	9031	gga-miR-1722-5p	UGUCACCCUAAGACUGCUCUAAU	-1	MIMAT0007620
miR-1723	GGGAGCG	9031	gga-miR-1723	UGGGAGCGGAAUGUGCAGCCUCA	-1	MIMAT0007622
miR-1724	GCUGAGC	9031	gga-miR-1724	UGCUGAGCGUUGGCUGCGCUGCG	-1	MIMAT0007623
miR-1725	AUGAUAU	9031	gga-miR-1725	UAUGAUAUAGUUAGAGCUGCU	-1	MIMAT0007624
miR-1728-5p	GGUUGAU	9031	gga-miR-1728-5p	UGGUUGAUCCAUUGGAAGACUGA	-1	MIMAT0007627
miR-1729-3p	UACUCGG	9031	gga-miR-1729-3p	CUACUCGGUGAGUAAGGAUAGC	-1	MIMAT0007630
miR-1729-5p	UCCCUUA	9031	gga-miR-1729-5p	AUCCCUUACUCACAUGAGUAGUC	-1	MIMAT0007629
miR-1730-3p	AGGCCAU	9031	gga-miR-1730-3p	AAGGCCAUGGCUGUUUGCUGCU	-1	MIMAT0007632
miR-1730-5p	AGCUAAC	9031	gga-miR-1730-5p	CAGCUAACAGAGGUGGAACCUUG	-1	MIMAT0007631
miR-1731-3p	GGCAGUU	9031	gga-miR-1731-3p	UGGCAGUUCCUUGGUCUUGUCC	-1	MIMAT0026780
miR-1731-5p	CUUGACU	9031	gga-miR-1731-5p	ACUUGACUGCAGGCACUGCUGCU	-1	MIMAT0007633
miR-1732	ACCGUGC	9031	gga-miR-1732	CACCGUGCUGCUGUCGGGCUG	-1	MIMAT0007634
miR-1733	UGGAUGG	9031	gga-miR-1733	CUGGAUGGCUGUGAAUUGUCU	-1	MIMAT0007635
miR-1734	UAUGCCC	9031	gga-miR-1734	AUAUGCCCCAAUGUAUAAGCU	-1	MIMAT0007636
miR-1735	GGGGCUU	9031	gga-miR-1735	AGGGGCUUUGGGCAGCAUCUG	-1	MIMAT0007637
miR-1736-3p	GCACCUU	9031	gga-miR-1736-3p	AGCACCUUCGGAACUGUCCUCA	-1	MIMAT0007639
miR-1736-5p/6686-3p	GGGCAAU	9031	gga-miR-1736-5p	AGGGCAAUUCCUGAUAGGUGCU	-1	MIMAT0007638
miR-1736-5p/6686-3p	GGGCAAU	9031	gga-miR-6686-3p	AGGGCAAUCCUGGAGACGCUGA	-1	MIMAT0025792
miR-1737	AGCACUG	9031	gga-miR-1737	CAGCACUGCUGCGCUCGGUG	-1	MIMAT0007640
miR-1738/7460-3p	CUGACUG	9031	gga-miR-1738	ACUGACUGCUCAGAGGGAUUGG	-1	MIMAT0007641
miR-1738/7460-3p	CUGACUG	9031	gga-miR-7460-3p	CCUGACUGAGCUCUGCUUUCUC	-1	MIMAT0029075
miR-1739/7442-5p	ACAGGAC	9031	gga-miR-1739	CACAGGACAGGUAGCCAGGCUGG	-1	MIMAT0007642
miR-1739/7442-5p	ACAGGAC	9031	gga-miR-7442-5p	CACAGGACCAUGGGAGCGUGGC	-1	MIMAT0029038
miR-17-3p	CUGCAGU	8364	xtr-miR-17-3p	ACUGCAGUGAAGGCACUUGU	-1	MIMAT0003565
miR-17-3p	CUGCAGU	9544	mml-miR-17-3p	ACUGCAGUGAAGGCACUUGU	-1	MIMAT0002701
miR-17-3p	CUGCAGU	9598	ptr-miR-17-3p	ACUGCAGUGAAGGCACUUGU	-1	MIMAT0002694
miR-17-3p	CUGCAGU	9606	hsa-miR-17-3p	ACUGCAGUGAAGGCACUUGUAG	-1	MIMAT0000071
miR-17-3p	CUGCAGU	9913	bta-miR-17-3p	ACUGCAGUGAAGGCACUUGU	-1	MIMAT0003816
miR-17-3p	CUGCAGU	13616	mdo-miR-17-3p	ACUGCAGUGAAGGCACUUGUA	-1	MIMAT0004166
miR-17-3p/106-3p	CUGCAGU	9031	gga-miR-106-3p	ACUGCAGUAUAAGCACUUCUGG	-1	MIMAT0026517
miR-17-3p/106-3p	CUGCAGU	9031	gga-miR-17-3p	ACUGCAGUGAAGGCACUUGU	-1	MIMAT0001115
miR-17-3p/191-3p	CUGCACU	10116	rno-miR-17-2-3p	ACUGCACUGCAAGCACUUCUUAC	-1	MIMAT0017295
miR-17-3p/191-3p	CUGCACU	10116	rno-miR-191a-3p	GCUGCACUUGGAUUUCGUUCCC	-1	MIMAT0017146
miR-17-3p/20-3p	CUGCAGU	10116	rno-miR-17-1-3p	ACUGCAGUGAAGGCACUUGUGG	-1	MIMAT0004710
miR-17-3p/20-3p	CUGCAGU	10116	rno-miR-20b-3p	ACUGCAGUGUGAGCACUUCUGG	-1	MIMAT0003212
miR-17-3p/20-3p/106-3p	CUGCAGU	10090	mmu-miR-106a-3p	ACUGCAGUGCCAGCACUUCUUAC	-1	MIMAT0017009
miR-17-3p/20-3p/106-3p	CUGCAGU	10090	mmu-miR-17-3p	ACUGCAGUGAGGGCACUUGUAG	-1	MIMAT0000650
miR-17-3p/20-3p/106-3p	CUGCAGU	10090	mmu-miR-20b-3p	ACUGCAGUGUGAGCACUUCUAG	-1	MIMAT0004788
miR-1740-3p	CAUCCAA	9031	gga-miR-1740-3p	UCAUCCAAUUAAACCACAAA	-1	MIMAT0007644
miR-1740-5p	GUAGUUU	9031	gga-miR-1740-5p	UGUAGUUUAAGAGGAUAGGUCUU	-1	MIMAT0007643
miR-1741/1749-3p	UGGCUCU	9031	gga-miR-1741	AUGGCUCUGGAUUACACCUU	-1	MIMAT0007645
miR-1741/1749-3p	UGGCUCU	9031	gga-miR-1749-3p	UUGGCUCUGUUCCCUAUUUCC	-1	MIMAT0007655
miR-1742	AUCGUCG	9031	gga-miR-1742	AAUCGUCGUUCGGGAUCCGC	-1	MIMAT0007646
miR-1743	GGAAUGC	9031	gga-miR-1743	UGGAAUGCAGCAAUUAUCACCU	-1	MIMAT0007647
miR-1744-3p	CUUCAAC	9031	gga-miR-1744-3p	ACUUCAACAGGAGCAAGACUGA	-1	MIMAT0007649
miR-1744-5p	GCUCUGU	9031	gga-miR-1744-5p	UGCUCUGUUGAACUCAAAAGCU	-1	MIMAT0007648
miR-1746	UCAGAGC	9031	gga-miR-1746	CUCAGAGCUGUGGUCCCAUGGU	-1	MIMAT0007651
miR-1747-3p	CUGAAUC	9031	gga-miR-1747-3p	CCUGAAUCCCUUCAAGUGGACA	-1	MIMAT0026781
miR-1747-5p	GCACUUG	9031	gga-miR-1747-5p	UGCACUUGAAUGGAGUUCUGGG	-1	MIMAT0007652
miR-1748	CUGAGGU	9031	gga-miR-1748	ACUGAGGUCUGGGUGCAGCUGA	-1	MIMAT0007653
miR-1749-5p	GAUAAGG	9031	gga-miR-1749-5p	AGAUAAGGAACUGAACUGGCU	-1	MIMAT0007654
miR-1750	GAGGACC	9031	gga-miR-1750	UGAGGACCAAGUGCAUCACUGC	-1	MIMAT0007657
miR-1751-5p	GAGCUGC	9031	gga-miR-1751-5p	UGAGCUGCUCUGUUCCUGCAUCC	-1	MIMAT0007658
miR-1752	UCUGUUG	9031	gga-miR-1752	UUCUGUUGGAGAGAAGAGACA	-1	MIMAT0007659
miR-1753	UGAAAUC	9031	gga-miR-1753	GUGAAAUCCGGGUGAAGGCUGU	-1	MIMAT0007660
miR-1754-5p	CGUGCUG	9031	gga-miR-1754-5p	UCGUGCUGGAGCUGUUCUGG	-1	MIMAT0007661
miR-1755	CGGUGAA	9031	gga-miR-1755	UCGGUGAAUGGCUUGGCAUG	-1	MIMAT0007662
miR-1756a	CCAGUGA	9031	gga-miR-1756a	UCCAGUGAUUCACACCAGCUGU	-1	MIMAT0007663
miR-1756b	UCUCUGA	9031	gga-miR-1756b	UUCUCUGAUUUACACUAGCUGAG	-1	MIMAT0007712
miR-1757	CAGAGGC	9031	gga-miR-1757	UCAGAGGCGGAACAGUAGGUU	-1	MIMAT0007664
miR-1758	CACCAAG	9031	gga-miR-1758	UCACCAAGCACUUGUCGGGCUAU	-1	MIMAT0007665
miR-1759-3p	CCUCCUC	9031	gga-miR-1759-3p	GCCUCCUCUCCCAUCCUCUCCUUCU	-1	MIMAT0026783
miR-1759-5p	AGGGUAG	9031	gga-miR-1759-5p	UAGGGUAGGAGGAGAGAGGUGU	-1	MIMAT0007666
miR-17-5p/20/93/106	AAAGUGC	9913	bta-miR-106a	AAAAGUGCUUACAGUGCAGGUA	2	MIMAT0003784
miR-17-5p/20/93/106	AAAGUGC	9913	bta-miR-106b	UAAAGUGCUGACAGUGCAGAU	2	MIMAT0009218
miR-17-5p/20/93/106	AAAGUGC	9913	bta-miR-17-5p	CAAAGUGCUUACAGUGCAGGUAGU	2	MIMAT0003815
miR-17-5p/20/93/106	AAAGUGC	9913	bta-miR-20a	UAAAGUGCUUAUAGUGCAGGUAG	2	MIMAT0003527
miR-17-5p/20/93/106	AAAGUGC	9913	bta-miR-20b	CAAAGUGCUCACAGUGCAGGUA	2	MIMAT0003796
miR-17-5p/20/93/106	AAAGUGC	9913	bta-miR-93	CAAAGUGCUGUUCGUGCAGGUA	2	MIMAT0003837
miR-17-5p/20/93/106/519	AAAGUGC	9598	ptr-miR-106a	AAAAGUGCUUACAGUGCAGGUAGC	2	MIMAT0002800
miR-17-5p/20/93/106/519	AAAGUGC	9598	ptr-miR-106b	UAAAGUGCUGACAGUGCAGAU	2	MIMAT0002769
miR-17-5p/20/93/106/519	AAAGUGC	9598	ptr-miR-17-5p	CAAAGUGCUUACAGUGCAGGUAGU	2	MIMAT0002693
miR-17-5p/20/93/106/519	AAAGUGC	9598	ptr-miR-20a	UAAAGUGCUUAUAGUGCAGGUA	2	MIMAT0002697
miR-17-5p/20/93/106/519	AAAGUGC	9598	ptr-miR-20b	CAAAGUGCUCAUAGUGCAGGUAG	2	MIMAT0008069
miR-17-5p/20/93/106/519	AAAGUGC	9598	ptr-miR-519d	CAAAGUGCCUCCCUUUAGAGUG	2	MIMAT0008195
miR-17-5p/20/93/106/519	AAAGUGC	9598	ptr-miR-93	AAAAGUGCUGUUCGUGCAGGUAG	2	MIMAT0002770
miR-17-5p/20-5p/106-5p	AAAGUGC	9031	gga-miR-106-5p	AAAAGUGCUUACAGUGCAGGUA	2	MIMAT0001142
miR-17-5p/20-5p/106-5p	AAAGUGC	9031	gga-miR-17-5p	CAAAGUGCUUACAGUGCAGGUAGU	2	MIMAT0001114
miR-17-5p/20-5p/106-5p	AAAGUGC	9031	gga-miR-20a-5p	UAAAGUGCUUAUAGUGCAGGUAG	2	MIMAT0001111
miR-17-5p/20-5p/106-5p	AAAGUGC	9031	gga-miR-20b-5p	CAAAGUGCUCAUAGUGCAGGUAG	2	MIMAT0001411
miR-17-5p/20-5p/20/93/106/427	AAAGUGC	8364	xtr-miR-106	AAAAGUGCUUAUAGUGCAGGUAGA	2	MIMAT0003583
miR-17-5p/20-5p/20/93/106/427	AAAGUGC	8364	xtr-miR-17-5p	CAAAGUGCUUACAGUGCAGGUAGU	2	MIMAT0003564
miR-17-5p/20-5p/20/93/106/427	AAAGUGC	8364	xtr-miR-20a-5p	UAAAGUGCUUAUAGUGCAGGUAG	2	MIMAT0003669
miR-17-5p/20-5p/20/93/106/427	AAAGUGC	8364	xtr-miR-20b	CAAAGUGCUCAUAGUGCAGGUAG	2	MIMAT0003707
miR-17-5p/20-5p/20/93/106/427	AAAGUGC	8364	xtr-miR-427	GAAAGUGCUUUCUGUUUUGGGCG	2	MIMAT0005566
miR-17-5p/20-5p/20/93/106/427	AAAGUGC	8364	xtr-miR-93a	AAAAGUGCUGUUCGUGCAGGUAG	2	MIMAT0003659
miR-17-5p/20-5p/93-5p/106-5p	AAAGUGC	10090	mmu-miR-106a-5p	CAAAGUGCUAACAGUGCAGGUAG	2	MIMAT0000385
miR-17-5p/20-5p/93-5p/106-5p	AAAGUGC	10090	mmu-miR-106b-5p	UAAAGUGCUGACAGUGCAGAU	2	MIMAT0000386
miR-17-5p/20-5p/93-5p/106-5p	AAAGUGC	10090	mmu-miR-17-5p	CAAAGUGCUUACAGUGCAGGUAG	2	MIMAT0000649
miR-17-5p/20-5p/93-5p/106-5p	AAAGUGC	10090	mmu-miR-20a-5p	UAAAGUGCUUAUAGUGCAGGUAG	2	MIMAT0000529
miR-17-5p/20-5p/93-5p/106-5p	AAAGUGC	10090	mmu-miR-20b-5p	CAAAGUGCUCAUAGUGCAGGUAG	2	MIMAT0003187
miR-17-5p/20-5p/93-5p/106-5p	AAAGUGC	10090	mmu-miR-6383	UAAAGUGCUGUGUCACGGACA	2	MIMAT0025129
miR-17-5p/20-5p/93-5p/106-5p	AAAGUGC	10090	mmu-miR-93-5p	CAAAGUGCUGUUCGUGCAGGUAG	2	MIMAT0000540
miR-17-5p/20-5p/93-5p/106-5p/1643-3p	AAAGUGC	13616	mdo-miR-106-5p	AAAAGUGCUUAUAGUGCAGGUAG	2	MIMAT0012742
miR-17-5p/20-5p/93-5p/106-5p/1643-3p	AAAGUGC	13616	mdo-miR-1643b-3p	AAAAGUGCUGCUAGUGGGGAAGU	2	MIMAT0028599
miR-17-5p/20-5p/93-5p/106-5p/1643-3p	AAAGUGC	13616	mdo-miR-17-5p	CAAAGUGCUUACAGUGCAGGUAGU	2	MIMAT0004165
miR-17-5p/20-5p/93-5p/106-5p/1643-3p	AAAGUGC	13616	mdo-miR-20a-5p	UAAAGUGCUUAUAGUGCAGGUAG	2	MIMAT0004169
miR-17-5p/20-5p/93-5p/106-5p/1643-3p	AAAGUGC	13616	mdo-miR-20b-5p	CAAAGUGCUCAUAGUGCAGGUAG	2	MIMAT0028764
miR-17-5p/20-5p/93-5p/106-5p/1643-3p	AAAGUGC	13616	mdo-miR-93-5p	AAAAGUGCUGUUCGUGCAGGUAG	2	MIMAT0004178
miR-17-5p/20-5p/93-5p/106-5p/519-3p	AAAGUGC	9606	hsa-miR-106a-5p	AAAAGUGCUUACAGUGCAGGUAG	2	MIMAT0000103
miR-17-5p/20-5p/93-5p/106-5p/519-3p	AAAGUGC	9606	hsa-miR-106b-5p	UAAAGUGCUGACAGUGCAGAU	2	MIMAT0000680
miR-17-5p/20-5p/93-5p/106-5p/519-3p	AAAGUGC	9606	hsa-miR-17-5p	CAAAGUGCUUACAGUGCAGGUAG	2	MIMAT0000070
miR-17-5p/20-5p/93-5p/106-5p/519-3p	AAAGUGC	9606	hsa-miR-20a-5p	UAAAGUGCUUAUAGUGCAGGUAG	2	MIMAT0000075
miR-17-5p/20-5p/93-5p/106-5p/519-3p	AAAGUGC	9606	hsa-miR-20b-5p	CAAAGUGCUCAUAGUGCAGGUAG	2	MIMAT0001413
miR-17-5p/20-5p/93-5p/106-5p/519-3p	AAAGUGC	9606	hsa-miR-519d-3p	CAAAGUGCCUCCCUUUAGAGUG	2	MIMAT0002853
miR-17-5p/20-5p/93-5p/106-5p/519-3p	AAAGUGC	9606	hsa-miR-526b-3p	GAAAGUGCUUCCUUUUAGAGGC	2	MIMAT0002836
miR-17-5p/20-5p/93-5p/106-5p/519-3p	AAAGUGC	9606	hsa-miR-93-5p	CAAAGUGCUGUUCGUGCAGGUAG	2	MIMAT0000093
miR-17-5p/20-5p/93-5p/106b-5p	AAAGUGC	10116	rno-miR-106b-5p	UAAAGUGCUGACAGUGCAGAU	2	MIMAT0000825
miR-17-5p/20-5p/93-5p/106b-5p	AAAGUGC	10116	rno-miR-17-5p	CAAAGUGCUUACAGUGCAGGUAG	2	MIMAT0000786
miR-17-5p/20-5p/93-5p/106b-5p	AAAGUGC	10116	rno-miR-20a-5p	UAAAGUGCUUAUAGUGCAGGUAG	2	MIMAT0000602
miR-17-5p/20-5p/93-5p/106b-5p	AAAGUGC	10116	rno-miR-20b-5p	CAAAGUGCUCAUAGUGCAGGUAG	2	MIMAT0003211
miR-17-5p/20-5p/93-5p/106b-5p	AAAGUGC	10116	rno-miR-93-5p	CAAAGUGCUGUUCGUGCAGGUAG	2	MIMAT0000817
miR-1760	ACCUCCU	9031	gga-miR-1760	UACCUCCUGUCUGACUGAUUUAU	-1	MIMAT0007667
miR-1761	AGGGGUC	9031	gga-miR-1761	CAGGGGUCACUUUUUUGUUU	-1	MIMAT0007668
miR-1762	GCAGGAG	9031	gga-miR-1762	GGCAGGAGGGAAGCAGAGCUUAGA	-1	MIMAT0007669
miR-1763	AGGGCGG	9031	gga-miR-1763	GAGGGCGGGAGCGGAGCGCGGGA	-1	MIMAT0007670
miR-1764-3p	GCUGCUU	9031	gga-miR-1764-3p	AGCUGCUUGUUGGCUGGGGAG	-1	MIMAT0007672
miR-1764-5p	CUCAGGC	9031	gga-miR-1764-5p	GCUCAGGCAGCAGGAGGCUUG	-1	MIMAT0007671
miR-1765/6546-5p	GGAGCGC	9031	gga-miR-1765	CGGAGCGCGGCCCUGCGCUG	-1	MIMAT0007673
miR-1765/6546-5p	GGAGCGC	9031	gga-miR-6546-5p	AGGAGCGCCUCUGAGCUCCCCU	-1	MIMAT0025595
miR-1766	GCAGAUG	9031	gga-miR-1766	GGCAGAUGAUUGAAAACUGAG	-1	MIMAT0007674
miR-1767	GGCGAGG	9031	gga-miR-1767	AGGCGAGGAGAACAGCAGCU	-1	MIMAT0007675
miR-1768	AGCAGAG	9031	gga-miR-1768	GAGCAGAGGAUUGUCGUGCUGA	-1	MIMAT0007676
miR-1769-3p	GUGUGAA	9031	gga-miR-1769-3p	AGUGUGAAAUCUGCCUGAAAGUC	-1	MIMAT0007678
miR-1769-5p	UUCAGGC	9031	gga-miR-1769-5p	CUUCAGGCUUUUCUCACACCUG	-1	MIMAT0007677
miR-1770	UGCGGGG	9031	gga-miR-1770	CUGCGGGGGAGGAGGGAGGGGG	-1	MIMAT0007679
miR-1771	UCCAAGG	9031	gga-miR-1771	CUCCAAGGCUGUUUCCUCUGA	-1	MIMAT0007680
miR-1772-3p	CGUUGUC	9031	gga-miR-1772-3p	UCGUUGUCUGUUCGGUGGCAG	-1	MIMAT0007682
miR-1772-5p/6586-5p	GCUGCCA	9031	gga-miR-1772-5p	CGCUGCCAGCGGAGAACGAGUU	-1	MIMAT0007681
miR-1772-5p/6586-5p	GCUGCCA	9031	gga-miR-6586-5p	UGCUGCCAGAUAGAAGUUCACCU	-1	MIMAT0025677
miR-1773-5p	GGGGGAG	9031	gga-miR-1773-5p	UGGGGGAGGAGGGACCUCUGCUU	-1	MIMAT0007683
miR-1774	CCCUGCU	9031	gga-miR-1774	CCCCUGCUGAGGUUCUGCUUC	-1	MIMAT0007685
miR-1775-3p	CCUGUAG	9031	gga-miR-1775-3p	UCCUGUAGCCAGAAGAUUCUGA	-1	MIMAT0007686
miR-1775-5p	GAAUGCU	9031	gga-miR-1775-5p	UGAAUGCUUCGUGCAACAGGAAG	-1	MIMAT0026784
miR-1776	GUAGUGA	9031	gga-miR-1776	UGUAGUGAUAAGGAGACUGUCU	-1	MIMAT0007687
miR-1777	GGGGCGG	9913	bta-miR-1777b	GGGGGCGGUGGGGGGCGGGG	-1	MIMAT0012046
miR-1777	UGGGCGG	9031	gga-miR-1777	GUGGGCGGUGCGGGGCGGCG	-1	MIMAT0007688
miR-1777/2327/2433	GGGGGCG	9913	bta-miR-1777a	UGGGGGCGGUGGGGGGCGGG	-1	MIMAT0012032
miR-1777/2327/2433	GGGGGCG	9913	bta-miR-2327	AGGGGGCGAGACUCAAGCACUGGC	-1	MIMAT0011856
miR-1777/2327/2433	GGGGGCG	9913	bta-miR-2433	UGGGGGCGCUGCAGACACGGAUG	-1	MIMAT0012005
miR-1778	AGGGAAG	9031	gga-miR-1778	GAGGGAAGAGAAAUGGUCUGCU	-1	MIMAT0007689
miR-1779	GACGUGG	9031	gga-miR-1779	AGACGUGGACUGGAACACCUGAG	-1	MIMAT0007690
miR-1780	CUGCGAC	9031	gga-miR-1780	UCUGCGACUGCAUCUCCACUC	-1	MIMAT0007691
miR-1781-3p	UUAAAUC	9031	gga-miR-1781-3p	UUUAAAUCAUGCAGCUGUUGA	-1	MIMAT0007693
miR-1781-5p	ACAGCUG	9031	gga-miR-1781-5p	AACAGCUGAGUGAUUUAAAGCA	-1	MIMAT0007692
miR-1782	CAUUCAU	9031	gga-miR-1782	ACAUUCAUUGGAGCAGGGACA	-1	MIMAT0007694
miR-1783	GCUCUGA	9031	gga-miR-1783	UGCUCUGAACGAGCUGAGAGGCA	-1	MIMAT0007695
miR-1784-5p	UCUGCUC	9031	gga-miR-1784-5p	UUCUGCUCUUAUUGAAAUCAGU	-1	MIMAT0007696
miR-1785	GAGGGCA	9031	gga-miR-1785	UGAGGGCAGCACUGUGUCCGGG	-1	MIMAT0007697
miR-1786	UUCUUUU	9031	gga-miR-1786	AUUCUUUUCUGCUGUGUUACU	-1	MIMAT0007698
miR-1787	GUUGUUU	9031	gga-miR-1787	UGUUGUUUACGGAAGGGGGA	-1	MIMAT0007699
miR-1788-3p	AGGCAGC	9031	gga-miR-1788-3p	CAGGCAGCGAAAGCAAGUCUG	-1	MIMAT0007701
miR-1789/6652-5p	GGGUGUA	9031	gga-miR-1789	UGGGUGUACUUGCGGAUGAAUG	-1	MIMAT0007702
miR-1789/6652-5p	GGGUGUA	9031	gga-miR-6652-5p	UGGGUGUAUGUGGGACAGCUC	-1	MIMAT0025752
miR-1790	GGGUGAG	9031	gga-miR-1790	CGGGUGAGGGCGGUGGGGGA	-1	MIMAT0007703
miR-1791-3p	CGAUGUG	9031	gga-miR-1791-3p	GCGAUGUGACUGAUGCAGGCUG	-1	MIMAT0007705
miR-1791-5p/6661-5p	GGGCUGC	9031	gga-miR-1791-5p	UGGGCUGCAUCAGUCAUGCCAUG	-1	MIMAT0007704
miR-1791-5p/6661-5p	GGGCUGC	9031	gga-miR-6661-5p	AGGGCUGCAGCAUGCAGAAGCU	-1	MIMAT0025762
miR-1792	CGAUAGC	9031	gga-miR-1792	GCGAUAGCUCAGGAACACUGCAG	-1	MIMAT0007706
miR-1793	GUAAGGA	9031	gga-miR-1793	UGUAAGGAGCAGAAGUGUGAAGC	-1	MIMAT0007707
miR-1794	CCAGAAU	9031	gga-miR-1794	GCCAGAAUGGACAUGGGCAGCAA	-1	MIMAT0007708
miR-1795	CAAGAUG	9031	gga-miR-1795	GCAAGAUGAAGAACAGGCCUGU	-1	MIMAT0007709
miR-1796	AACUGCU	9031	gga-miR-1796	GAACUGCUGAAGGAGGGCUGA	-1	MIMAT0007710
miR-1797	CUUGGAA	9031	gga-miR-1797	GCUUGGAACUGAGCAGGAACUG	-1	MIMAT0007711
miR-1798-3p	GGUUUUC	9031	gga-miR-1798-3p	UGGUUUUCAGAAGUGUAGCGUU	-1	MIMAT0007714
miR-1798-5p	ACGUGAC	9031	gga-miR-1798-5p	AACGUGACACUUUAGAAAAC	-1	MIMAT0007713
miR-1799	GAAGUGA	9031	gga-miR-1799	UGAAGUGAUGAUGCCUGAUUA	-1	MIMAT0007715
miR-18	AAGGUGC	9598	ptr-miR-18a	UAAGGUGCAUCUAGUGCAGAUA	2	MIMAT0002695
miR-18	AAGGUGC	9598	ptr-miR-18b	UAAGGUGCAUCUAGUGCAGUUAG	2	MIMAT0008054
miR-18	AAGGUGC	9615	cfa-miR-18a	UAAGGUGCAUCUAGUGCAGAUA	2	MIMAT0009832
miR-18	AAGGUGC	9615	cfa-miR-18b	UAAGGUGCAUCUAGUGCAGUUA	2	MIMAT0009831
miR-18	AAGGUGC	9913	bta-miR-18a	UAAGGUGCAUCUAGUGCAGAUA	2	MIMAT0003526
miR-18	AAGGUGC	9913	bta-miR-18b	UAAGGUGCAUCUAGUGCAGUUA	2	MIMAT0003517
miR-1800	CUACGUG	9031	gga-miR-1800	ACUACGUGAUGCGAUCUGAUG	-1	MIMAT0007716
miR-1801/6648-3p	CCGGCAU	9031	gga-miR-1801	CCCGGCAUGCUGCACUGUCCUG	-1	MIMAT0007717
miR-1801/6648-3p	CCGGCAU	9031	gga-miR-6648-3p	UCCGGCAUUCUGAACGCUCCU	-1	MIMAT0025747
miR-1802	AGUGACU	9031	gga-miR-1802	CAGUGACUGCUUUUGUGCUUAU	-1	MIMAT0007718
miR-1803	UUGACUU	9031	gga-miR-1803	AUUGACUUCAGCGGGGUUUGG	-1	MIMAT0007720
miR-1804	CAGAAGU	9031	gga-miR-1804	UCAGAAGUUGUGAAAGCUGCAG	-1	MIMAT0007721
miR-1805-3p	GUAUUGG	9031	gga-miR-1805-3p	UGUAUUGGAACACUACAGCUC	-1	MIMAT0007723
miR-1805-3p	GUAUUGG	13616	mdo-miR-1805-3p	UGUAUUGGAACACUACAGCUCC	-1	MIMAT0028691
miR-1805-5p	GUUGUAG	13616	mdo-miR-1805-5p	AGUUGUAGCCUUUCAAACAGA	-1	MIMAT0028690
miR-1805-5p/6544-3p	AGUUGUA	9031	gga-miR-1805-5p	GAGUUGUAGUCUUUCAAACAGA	-1	MIMAT0007722
miR-1805-5p/6544-3p	AGUUGUA	9031	gga-miR-6544-3p	AAGUUGUAUUUCUUUUCUGACAGU	-1	MIMAT0025592
miR-1806	GGCAGGA	9031	gga-miR-1806	AGGCAGGAUCACAAGGUCUGGA	-1	MIMAT0007724
miR-1807	CAGAAUG	9031	gga-miR-1807	GCAGAAUGAGGCUAGAGCUGAG	-1	MIMAT0007725
miR-1808	UUGUUGG	9031	gga-miR-1808	UUUGUUGGGAAUGAAUACAUAUU	-1	MIMAT0007726
miR-1809	CGUGGGA	9031	gga-miR-1809	ACGUGGGAAGUUUGGCAGAGCAUG	-1	MIMAT0007727
miR-181	ACAUUCA	9615	cfa-miR-181a	AACAUUCAACGCUGUCGGUGAG	2	MIMAT0006707
miR-181	ACAUUCA	9615	cfa-miR-181b	AACAUUCAUUGCUGUCGGUG	2	MIMAT0006708
miR-181	ACAUUCA	9615	cfa-miR-181c	AACAUUCAACCUGUCGGUGAGUU	2	MIMAT0006635
[truncated: 7,995 more rows]
